# Supplementary material for: 1,3-Bis(4-bromo­phen­yl)imidazolium chloride dihydrate
Source: Acta Crystallogr Sect E Struct Rep Online. 2010 May 22;66(Pt 6):o1438–9. doi: 10.1107/S1600536810018581 (PMC2979370; doi:10.1107/S1600536810018581)
Supplement: Supplementary file 2 [file e-66-o1438-Isup2.hkl]

#
# h,k,l, Fc-squared, Fo-squared, sigma(Fo-squared) and status flag
#
data_I
_shelx_title '  Template texray.inf'
_shelx_refln_list_code          4
_shelx_F_calc_maximum      289.01
_exptl_crystal_F_000       888.00
_reflns_d_resolution_high  0.7706
 
loop_
 _symmetry_equiv_pos_as_xyz
 'x, y, z'
 '-x, -y, z'
 '-x+1/2, y+1/2, -z+1/2'
 'x+1/2, -y+1/2, -z+1/2'
 'y, x, -z'
 '-y, -x, -z'
 '-y+1/2, x+1/2, z+1/2'
 'y+1/2, -x+1/2, z+1/2'
 
_cell_length_a    17.8377
_cell_length_b    17.8377
_cell_length_c     5.1270
_cell_angle_alpha  90.000
_cell_angle_beta   90.000
_cell_angle_gamma  90.000
 
_shelx_F_squared_multiplier     1.000
 
loop_
 _refln_index_h
 _refln_index_k
 _refln_index_l
 _refln_F_squared_calc
 _refln_F_squared_meas
 _refln_F_squared_sigma
 _refln_observed_status
   2   2   0      572.95      444.05     10.97 o
   1   3   0     3826.84     4201.87     41.60 o
   2   3   0     6475.12     5613.86     54.96 o
   3   3   0    15958.46    15816.77    214.82 o
   0   4   0     8771.79     8830.55    126.12 o
   1   4   0    10663.13    11674.35    105.81 o
   2   4   0     1489.82     1501.94     17.89 o
   3   4   0      461.73      741.61     10.79 o
   4   4   0      317.77      328.37     12.92 o
   1   5   0      953.99     1144.47     18.96 o
   2   5   0     7159.87     6290.36     59.47 o
   3   5   0     9945.58    10163.77    100.73 o
   4   5   0     7488.84     6641.44     66.56 o
   5   5   0    10450.64     9917.39    199.99 o
   0   6   0     1598.43     1467.55     25.18 o
   1   6   0     4113.46     4254.21     44.40 o
   2   6   0    14935.41    14583.48    136.37 o
   3   6   0    26047.88    26955.45    245.31 o
   4   6   0     6165.35     6243.37     65.70 o
   5   6   0      509.32      596.19     13.76 o
   6   6   0      618.87      644.22     22.00 o
   1   7   0      499.77      605.04     15.33 o
   2   7   0    16096.83    15882.00    149.25 o
   3   7   0       14.70       28.54      5.29 o
   4   7   0    15937.83    15590.25    146.23 o
   5   7   0       58.34       56.82      7.22 o
   6   7   0     5261.55     5536.96     67.31 o
   7   7   0     4099.16     4208.97     90.28 o
   0   8   0      215.61      275.88     11.63 o
   1   8   0     5819.90     6050.03     60.81 o
   2   8   0        3.48       -0.68      6.42 o
   3   8   0     7314.83     6795.66     66.98 o
   4   8   0     1310.90     1527.50     20.38 o
   5   8   0     3873.43     3554.10     40.77 o
   6   8   0     1673.56     1701.49     24.67 o
   7   8   0      151.27      159.49     10.48 o
   8   8   0       38.37       46.69      8.90 o
   1   9   0      597.10      457.00     12.90 o
   2   9   0    17784.37    18252.81    180.20 o
   3   9   0     6562.58     6529.49     69.05 o
   4   9   0     4279.37     4173.27     53.12 o
   5   9   0     4095.27     3928.89     66.13 o
   6   9   0      951.68      963.47     18.93 o
   7   9   0      714.16      774.79     23.38 o
   8   9   0       88.47       89.58      8.95 o
   9   9   0     1745.83     1750.56     59.69 o
   0  10   0      495.58      530.19     16.67 o
   1  10   0      749.46      737.97     17.49 o
   2  10   0     1392.15     1399.21     29.28 o
   3  10   0     2302.59     2152.44     34.53 o
   4  10   0    13743.84    13831.51    140.17 o
   5  10   0     2416.67     2494.15     35.14 o
   6  10   0     2049.28     1905.57     30.09 o
   7  10   0     1467.97     1366.40     23.31 o
   8  10   0     1506.98     1438.13     39.91 o
   9  10   0     1747.06     1743.80     35.73 o
  10  10   0     4062.66     4044.47    118.77 o
   1  11   0      442.35      415.88     13.43 o
   2  11   0      391.43      393.19     12.34 o
   3  11   0     5241.08     5471.95     63.14 o
   4  11   0       73.50       84.96      8.78 o
   5  11   0     2621.13     2438.77     43.28 o
   6  11   0     6503.82     6604.95     87.95 o
   7  11   0      167.62      127.68     12.21 o
   8  11   0     5113.94     4893.90     71.85 o
   9  11   0     3672.44     3655.64     58.20 o
  10  11   0      102.06       81.65     13.76 o
  11  11   0     7483.74     7406.28    243.22 o
   0  12   0     2736.88     2698.22     54.64 o
   1  12   0      426.42      374.90     10.59 o
   2  12   0       10.89        7.48      8.47 o
   3  12   0      308.43      371.69     17.98 o
   4  12   0     3325.84     3113.85     69.57 o
   5  12   0     4434.05     4303.72     65.06 o
   6  12   0      324.54      320.01     23.30 o
   7  12   0     6634.03     6554.19     99.25 o
   8  12   0      254.23      213.91     14.65 o
   9  12   0     1830.14     1754.06     37.46 o
  10  12   0     2456.26     2458.98     45.35 o
  11  12   0      577.89      586.55     29.32 o
  12  12   0     1133.95     1156.48     54.52 o
   1  13   0     4086.23     4099.77     63.43 o
   2  13   0     5226.97     5443.03     79.47 o
   3  13   0      250.83      242.19     16.42 o
   4  13   0     1013.81      977.90     26.75 o
   5  13   0     4459.98     4617.10     80.21 o
   6  13   0     3056.27     3218.96     65.67 o
   7  13   0       52.06       55.06     18.15 o
   8  13   0     2729.64     2673.82     72.75 o
   9  13   0     1191.17     1143.44     29.61 o
  10  13   0     1002.59      970.66     31.52 o
  11  13   0     1125.18     1104.78     45.12 o
  12  13   0       12.24       26.42     14.99 o
  13  13   0     1589.84     1861.15     62.06 o
   0  14   0     8317.40     8452.97    149.54 o
   1  14   0       23.59       26.97     11.73 o
   2  14   0     3945.95     3820.26     63.98 o
   3  14   0      901.41      890.39     32.12 o
   4  14   0      156.17      182.92     17.28 o
   5  14   0      169.17      165.29     14.54 o
   6  14   0     1774.50     1810.04     52.44 o
   7  14   0     1996.65     1863.83     38.32 o
   8  14   0       19.25       -6.37     11.48 o
   9  14   0      141.58      158.99     19.07 o
  10  14   0      272.40      285.38     20.15 o
  11  14   0       52.57       48.42     21.08 o
  12  14   0      192.98      177.61     17.47 o
  13  14   0       64.46      103.69     23.79 o
  14  14   0     4132.21     4625.80    124.99 o
   1  15   0     8856.62     9191.56    116.83 o
   2  15   0       91.90       88.01     12.40 o
   3  15   0      963.12      917.10     35.86 o
   4  15   0      317.95      284.57     18.47 o
   5  15   0     1489.79     1629.86     48.75 o
   6  15   0      142.05      159.17     21.27 o
   7  15   0        2.48       10.49     14.59 o
   8  15   0      137.62       97.95     16.86 o
   9  15   0       72.68       88.22     18.38 o
  10  15   0        7.61       35.17     15.21 o
  11  15   0      519.93      479.55     25.58 o
  12  15   0       29.30      -17.78     15.75 o
  13  15   0     2507.78     2501.83     56.85 o
  14  15   0      230.23      182.40     20.92 o
  15  15   0      456.58      422.74     36.61 o
   0  16   0     6377.88     6464.54    123.68 o
   1  16   0      268.25      288.99     23.79 o
   2  16   0     2373.38     2110.43     72.62 o
   3  16   0      196.81      188.28     15.23 o
   4  16   0       42.86       38.50     19.18 o
   5  16   0     1648.56     1548.85     46.48 o
   6  16   0      992.22     1011.01     62.41 o
   7  16   0     1915.97     1888.93     53.08 o
   8  16   0      113.70      146.21     22.11 o
   9  16   0     1444.26     1432.61     41.43 o
  10  16   0      199.17      214.24     21.86 o
  11  16   0        2.01       13.85     22.81 o
  12  16   0      398.29      393.25     29.70 o
  13  16   0      508.70      496.45     25.37 o
  14  16   0      986.32     1053.95     38.01 o
  15  16   0        4.25       11.86     26.20 o
  16  16   0     1252.12     1382.47     64.15 o
   1  17   0     1572.30     1832.67     62.48 o
   2  17   0      531.99      540.26     29.57 o
   3  17   0        0.19       25.21     16.53 o
   4  17   0      136.69      207.31     20.24 o
   5  17   0      748.37      734.45     44.45 o
   6  17   0     2384.83     2551.72     92.36 o
   7  17   0       27.79       54.32     20.45 o
   8  17   0     4405.89     4478.06    100.52 o
   9  17   0       80.02      127.70     48.42 o
  10  17   0      890.27      749.66     31.14 o
  11  17   0      316.41      290.85     28.94 o
  12  17   0      272.46      244.87     20.77 o
  13  17   0      411.55      452.81     25.96 o
  14  17   0       20.14       49.09     32.95 o
  15  17   0      609.47      567.41     35.68 o
   0  18   0      383.83      325.80     33.25 o
   1  18   0        1.82        8.21     18.56 o
   2  18   0      402.95      388.12     25.31 o
   3  18   0        0.46      -23.65     21.02 o
   4  18   0      343.38      344.13     38.01 o
   5  18   0      570.65      556.83     45.61 o
   6  18   0      514.32      559.53     31.08 o
   7  18   0     4255.06     4197.41    125.26 o
   8  18   0      258.33      289.85     26.17 o
   9  18   0     1368.45     1522.07     52.04 o
  10  18   0      382.71      327.41     33.29 o
  11  18   0        9.12        4.05     30.32 o
  12  18   0        4.84       59.43     19.77 o
  13  18   0       34.89       37.11     22.25 o
  14  18   0        3.01       26.52     21.91 o
   1  19   0     1087.74     1109.70     41.05 o
   2  19   0     1781.18     1781.57     50.03 o
   3  19   0      443.64      467.34     39.56 o
   4  19   0       18.01       22.87     23.85 o
   5  19   0      365.83      363.46     27.00 o
   6  19   0     1645.60     1838.56     56.41 o
   7  19   0       27.17       49.67     22.55 o
   8  19   0     1267.94     1364.53     51.54 o
   9  19   0       52.35       65.43     23.89 o
  10  19   0       27.97       67.18     24.89 o
  11  19   0      844.87      795.38     43.53 o
  12  19   0      397.96      395.60     34.10 o
  13  19   0      183.67      149.91     23.09 o
   0  20   0      117.34      147.46     40.65 o
   1  20   0      198.91      252.38     32.55 o
   2  20   0      463.39      442.86     28.19 o
   3  20   0      841.07      907.02     71.59 o
   4  20   0     1297.00     1339.53     61.75 o
   5  20   0       35.50       47.37     33.01 o
   6  20   0        3.71       24.71     30.72 o
   7  20   0      498.90      467.04     36.13 o
   8  20   0      211.96      297.83     29.56 o
   9  20   0      101.28      116.49     39.47 o
  10  20   0      291.31      363.38     36.55 o
  11  20   0      294.38      261.94     30.81 o
   1  21   0      411.73      435.28     28.51 o
   2  21   0      552.08      571.59     33.00 o
   3  21   0      189.55      197.08     27.39 o
   4  21   0      684.61      673.99     43.65 o
   5  21   0       87.53       49.05     27.18 o
   6  21   0       10.17       70.72     31.13 o
   7  21   0      163.59      148.51     31.05 o
   8  21   0        7.60       16.63     33.43 o
   9  21   0       60.60       68.73     43.21 o
   0  22   0      536.54      528.12     54.01 o
   1  22   0      122.78      107.97     28.54 o
   2  22   0      135.85      117.05     22.93 o
   3  22   0     1277.00     1437.77     78.35 o
   4  22   0       35.03       74.91     27.34 o
   5  22   0      365.41      458.05     34.10 o
   6  22   0       33.22      -22.41     28.73 o
   7  22   0       43.77       92.93     25.03 o
   1  23   0       18.65        1.83     25.82 o
   2  23   0      381.47      388.34     43.12 o
   0   1   1      423.92      748.86     10.21 o
   1   1   1       42.25       18.43      1.89 o
  -1   2   1      383.95      269.99      8.08 o
   0   2   1       76.94       73.48      2.52 o
   1   2   1      518.50      418.48      9.25 o
   2   2   1     2126.94     2634.57     26.22 o
  -2   3   1     6580.69     6676.41     65.13 o
  -1   3   1     4807.94     4748.90     65.43 o
   0   3   1     1390.65     1547.17     19.32 o
   1   3   1     5999.81     5865.11     55.99 o
   2   3   1     7750.87     7814.92     73.97 o
   3   3   1    44477.85    42458.18    365.29 o
  -3   4   1     1802.34     1925.81     40.07 o
  -2   4   1    17940.30    19074.53    176.25 o
  -1   4   1    59167.54    58114.47    774.60 o
   0   4   1     2118.88     2119.82     23.80 o
   1   4   1    58081.40    56499.79    512.11 o
   2   4   1    16662.33    17601.45    152.96 o
   3   4   1     1298.25     1434.33     29.63 o
   4   4   1      552.94      655.90     14.01 o
  -4   5   1      513.02      477.24     12.98 o
  -3   5   1    14164.89    13330.67    126.69 o
  -2   5   1    15518.06    14902.63    135.18 o
  -1   5   1     9923.21     9733.79     97.41 o
   0   5   1    12324.81    11832.66    113.68 o
   1   5   1     9001.10     8708.80     85.71 o
   2   5   1    15016.49    14596.81    129.50 o
   3   5   1    14480.62    13700.24    128.44 o
   4   5   1      407.02      374.31     10.87 o
   5   5   1      636.72      820.18     13.20 o
  -5   6   1        0.34        6.29      4.47 o
  -4   6   1      681.79      787.55     15.94 o
  -3   6   1     4555.31     4767.94     48.84 o
  -2   6   1      739.84      847.22     17.19 o
  -1   6   1     3536.19     3692.78     44.55 o
   0   6   1        3.57        0.14      4.87 o
   1   6   1     4018.14     4245.82     42.45 o
   2   6   1      418.74      540.13     17.23 o
   3   6   1     4485.18     4729.59     49.37 o
   4   6   1      721.43      840.01     18.59 o
   5   6   1        5.29       13.36      5.95 o
   6   6   1     5598.72     5241.37     55.79 o
  -6   7   1       57.36       73.34      5.84 o
  -5   7   1     8060.25     8297.38     79.49 o
  -4   7   1      875.27      984.81     15.44 o
  -3   7   1     2086.09     2010.09     33.62 o
  -2   7   1     1915.83     1823.03     24.11 o
  -1   7   1     2904.52     2875.91     34.15 o
   0   7   1     4001.95     3706.52     52.95 o
   1   7   1     2959.52     2903.15     31.13 o
   2   7   1     1949.72     1860.20     20.22 o
   3   7   1     2296.37     2230.15     25.20 o
   4   7   1     1022.17     1128.32     23.17 o
   5   7   1     7707.47     7960.82     80.78 o
   6   7   1       66.06       71.79      8.71 o
   7   7   1    20342.55    20549.07    185.41 o
  -7   8   1       79.39       72.82      6.03 o
  -6   8   1    16221.47    16364.28    163.30 o
  -5   8   1      296.86      285.05      8.90 o
  -4   8   1     1185.33     1194.29     18.44 o
  -3   8   1       95.66      107.30      6.80 o
  -2   8   1     2684.67     2604.19     33.24 o
  -1   8   1     7369.13     7385.42     79.32 o
   0   8   1        1.19        7.14      4.86 o
   1   8   1     6869.19     6875.96     67.49 o
   2   8   1     2866.90     2853.74     32.62 o
   3   8   1       82.13       87.35      6.31 o
   4   8   1     1139.98     1101.50     18.05 o
   5   8   1      229.17      231.13     11.65 o
   6   8   1    17110.34    17421.44    167.96 o
   7   8   1       83.69       98.58      7.82 o
   8   8   1    14778.97    14613.57    147.75 o
  -8   9   1       39.65       42.61      6.73 o
  -7   9   1     7815.26     7604.58     84.02 o
  -6   9   1      404.43      437.07     15.34 o
  -5   9   1      647.14      646.42     14.15 o
  -4   9   1       78.12       75.12      8.45 o
  -3   9   1     1760.95     1772.94     27.27 o
  -2   9   1     3801.39     3852.27     47.06 o
  -1   9   1      730.43      867.04     14.96 o
   0   9   1    13587.98    14287.82    134.25 o
   1   9   1      800.15      911.41     16.47 o
   2   9   1     3726.06     3755.00     47.91 o
   3   9   1     1398.48     1446.76     27.74 o
   4   9   1       99.21       99.43      7.62 o
   5   9   1      651.43      653.41     19.81 o
   6   9   1      390.92      426.25     11.42 o
   7   9   1     8146.63     7997.38    103.00 o
   8   9   1       50.37       36.07      8.63 o
   9   9   1     5018.83     4780.26     82.63 o
  -9  10   1      206.79      196.10     13.12 o
  -8  10   1     1769.92     1716.18     48.65 o
  -7  10   1      765.29      732.53     21.00 o
  -6  10   1     2548.42     2545.49     50.28 o
  -5  10   1      922.04     1019.26     21.06 o
  -4  10   1     1833.07     1816.39     33.08 o
  -3  10   1     4661.81     4661.26     57.04 o
  -2  10   1     7474.46     7534.42     82.74 o
  -1  10   1    13123.88    13016.96    132.56 o
   0  10   1       87.64       49.07      7.52 o
   1  10   1    13759.55    13869.73    132.71 o
   2  10   1     7644.55     7801.56     81.88 o
   3  10   1     4829.87     4829.32     72.40 o
   4  10   1     1868.53     1887.74     24.74 o
   5  10   1     1002.60     1057.34     18.13 o
   6  10   1     2696.74     2751.55     36.49 o
   7  10   1      728.84      706.16     21.50 o
   8  10   1     1752.87     1691.66     29.23 o
   9  10   1      219.44      174.89     13.62 o
  10  10   1     1062.45      984.24     29.77 o
 -10  11   1       64.05       56.09     11.57 o
  -9  11   1      358.34      353.20     25.29 o
  -8  11   1      496.06      443.85     16.78 o
  -7  11   1      285.44      273.09     11.47 o
  -6  11   1      841.02      734.40     19.31 o
  -5  11   1     1209.56     1189.87     42.98 o
  -4  11   1      526.12      482.60     15.20 o
  -3  11   1     3181.38     3288.53     45.36 o
  -2  11   1     3300.08     3288.76     46.04 o
  -1  11   1     1013.86      972.72     25.42 o
   0  11   1    13136.40    12659.06    126.20 o
   1  11   1      983.28      897.22     16.12 o
   2  11   1     3440.58     3404.24     40.50 o
   3  11   1     3511.35     3539.81     49.95 o
   4  11   1      446.15      443.25     13.89 o
   5  11   1     1365.48     1397.67     42.65 o
   6  11   1      936.97      855.09     21.57 o
   7  11   1      257.80      247.39     10.79 o
   8  11   1      493.19      501.99     20.02 o
   9  11   1      504.01      494.66     21.72 o
  10  11   1       25.86       28.80     13.47 o
  11  11   1     1721.96     1715.52     35.14 o
 -11  12   1      981.55      914.91     38.02 o
 -10  12   1     1522.28     1449.66     39.73 o
  -9  12   1     1378.38     1299.57     35.31 o
  -8  12   1      670.01      683.05     20.48 o
  -7  12   1     1238.69     1204.87     27.92 o
  -6  12   1     3196.23     3177.28     53.79 o
  -5  12   1     1359.59     1369.64     33.22 o
  -4  12   1     3142.92     2969.75     60.38 o
  -3  12   1       17.16       32.52     10.42 o
  -2  12   1     1393.82     1253.71     35.53 o
  -1  12   1     4123.32     4180.50     53.07 o
   0  12   1       56.80       52.20      7.45 o
   1  12   1     4344.82     4346.16     56.78 o
   2  12   1     1352.87     1283.64     30.46 o
   3  12   1       24.02       21.69      8.86 o
   4  12   1     3274.71     3192.17     49.33 o
   5  12   1     1465.35     1433.62     29.40 o
   6  12   1     3291.89     3095.95     54.59 o
   7  12   1     1151.96     1103.73     24.02 o
   8  12   1      776.21      776.51     22.55 o
   9  12   1     1366.52     1319.60     35.97 o
  10  12   1     1712.66     1575.39     31.83 o
  11  12   1      921.11      769.90     40.13 o
  12  12   1      344.99      332.83     34.57 o
 -12  13   1      795.49      652.31     28.18 o
 -11  13   1      592.40      618.22     25.44 o
 -10  13   1     3225.27     3216.98     73.34 o
  -9  13   1     2232.54     2161.34     48.79 o
  -8  13   1       96.49       85.26     14.84 o
  -7  13   1     2361.69     2219.68     46.29 o
  -6  13   1     2463.73     2504.67     61.65 o
  -5  13   1      362.97      341.01     24.14 o
  -4  13   1     2852.22     2726.58     52.37 o
  -3  13   1     3511.56     3330.75     51.05 o
  -2  13   1        0.22       -7.86      9.45 o
  -1  13   1     1063.71     1064.14     24.79 o
   0  13   1     1863.68     1823.33     32.22 o
   1  13   1      983.97      981.20     25.73 o
   2  13   1        0.80       -1.87      8.36 o
   3  13   1     3525.86     3393.24     51.13 o
   4  13   1     2956.56     2844.57     50.90 o
   5  13   1      281.58      239.94     16.67 o
   6  13   1     2671.02     2628.49     47.53 o
   7  13   1     2314.55     2337.19     45.49 o
   8  13   1      170.53      167.23     14.69 o
   9  13   1     2253.80     2247.24     60.96 o
  10  13   1     2950.32     2874.78     67.57 o
  11  13   1      479.52      433.00     21.32 o
  12  13   1     1003.85      923.58     33.01 o
  13  13   1      214.64      204.33     25.36 o
 -13  14   1      334.15      366.64     28.55 o
 -12  14   1       46.31       35.52     22.21 o
 -11  14   1     1379.77     1412.36     71.94 o
 -10  14   1      340.31      331.68     21.95 o
  -9  14   1     4667.51     4889.86     85.49 o
  -8  14   1      750.39      767.83     41.85 o
  -7  14   1      184.03      153.35     20.78 o
  -6  14   1     2623.73     2625.50     59.87 o
  -5  14   1     5210.99     5223.79    124.12 o
  -4  14   1      677.30      722.51     27.50 o
  -3  14   1     3724.24     3806.01     69.40 o
  -2  14   1      187.90      178.98     14.61 o
  -1  14   1       83.77      144.68     26.20 o
   0  14   1       91.33      135.90     16.90 o
   1  14   1       83.00       73.00     12.01 o
   2  14   1      142.72      144.47     13.40 o
   3  14   1     4084.14     4196.95     66.41 o
   4  14   1      657.83      740.19     22.45 o
   5  14   1     5371.35     5390.58     93.49 o
   6  14   1     2701.55     2698.98     51.38 o
   7  14   1      158.19      146.37     13.61 o
   8  14   1      613.40      618.23     22.57 o
   9  14   1     4720.02     4777.91     92.05 o
  10  14   1      234.45      232.51     28.97 o
  11  14   1     1184.17     1190.72     37.61 o
  12  14   1       52.90       19.87     15.85 o
  13  14   1      349.61      258.95     19.71 o
  14  14   1        1.76       20.45     19.54 o
 -14  15   1       17.61       47.59     21.68 o
 -13  15   1      148.19      114.71     19.90 o
 -12  15   1     2005.53     2061.94     71.86 o
 -11  15   1       63.81       68.04     16.97 o
 -10  15   1     4328.81     4248.49     79.64 o
  -9  15   1       11.59       12.68     14.54 o
  -8  15   1      148.69      106.70     16.70 o
  -7  15   1       69.17       50.97     14.95 o
  -6  15   1     1337.31     1318.30     40.82 o
  -5  15   1       74.15       55.22     17.03 o
  -4  15   1     4101.11     4123.06     96.01 o
  -3  15   1      282.59      227.85     16.28 o
  -2  15   1     1483.98     1404.09     43.26 o
  -1  15   1     1338.38     1360.25     50.54 o
   0  15   1       69.27       54.34     12.65 o
   1  15   1     1244.33     1230.41     39.77 o
   2  15   1     1393.88     1384.36     34.59 o
   3  15   1      328.12      278.75     14.75 o
   4  15   1     4306.42     4397.06     74.04 o
   5  15   1       85.69       79.55     13.83 o
   6  15   1     1288.24     1276.41     34.21 o
   7  15   1       76.73       53.88     15.82 o
   8  15   1      267.23      291.18     26.18 o
   9  15   1        3.91        5.24     16.08 o
  10  15   1     3936.76     3847.85     90.17 o
  11  15   1       39.73       58.30     18.49 o
  12  15   1     2024.27     1985.59     52.28 o
  13  15   1      170.85      230.80     22.17 o
  14  15   1       20.76       54.58     17.73 o
  15  15   1      127.61       98.58     21.54 o
 -15  16   1       21.31       47.99     25.82 o
 -14  16   1      315.77      301.96     26.69 o
 -13  16   1      306.17      310.15     29.25 o
 -12  16   1      837.01      773.04     32.87 o
 -11  16   1     1483.00     1647.61     46.88 o
 -10  16   1      339.79      324.15     22.51 o
  -9  16   1     1778.09     1826.10     51.46 o
  -8  16   1       29.80       17.43     15.60 o
  -7  16   1      118.77      112.77     18.83 o
  -6  16   1      875.82      822.72     40.51 o
  -5  16   1     1876.20     1903.95     53.73 o
  -4  16   1     1627.41     1540.06     46.37 o
  -3  16   1     3490.67     3693.07     69.84 o
  -2  16   1      374.88      385.34     17.73 o
  -1  16   1      100.99      122.62     15.90 o
   0  16   1      149.68      117.76     12.37 o
   1  16   1       84.05      108.71     12.47 o
   2  16   1      467.63      441.49     20.31 o
   3  16   1     3125.74     3175.63     70.16 o
   4  16   1     1487.48     1490.13     44.36 o
   5  16   1     1759.65     1630.16     47.79 o
   6  16   1      862.18      783.87     44.36 o
   7  16   1      140.23      150.29     22.33 o
   8  16   1       22.06       30.36     16.15 o
   9  16   1     1774.08     1989.32     65.74 o
  10  16   1      345.06      289.14     23.54 o
  11  16   1     1644.85     1682.62     47.08 o
  12  16   1      818.20      826.72     32.66 o
  13  16   1      279.89      232.95     22.06 o
  14  16   1      292.89      305.51     31.23 o
  15  16   1       26.05       14.32     21.64 o
  16  16   1      102.70       54.41     21.69 o
 -15  17   1       93.85      104.12     28.15 o
 -14  17   1      104.13       77.97     28.73 o
 -13  17   1      517.72      476.79     41.90 o
 -12  17   1      205.19      288.40     26.26 o
 -11  17   1      585.69      618.62     34.86 o
 -10  17   1      710.00      686.44     34.60 o
  -9  17   1      229.57      205.13     23.83 o
  -8  17   1      277.59      256.21     38.72 o
  -7  17   1      260.58      273.37     24.99 o
  -6  17   1      346.58      354.21     26.28 o
  -5  17   1     1227.38     1169.76     41.47 o
  -4  17   1      815.72      807.01     33.02 o
  -3  17   1     2608.87     2516.86     59.68 o
  -2  17   1      154.26      125.64     18.53 o
  -1  17   1      928.21      949.14     49.07 o
   0  17   1       17.34       60.90     17.70 o
   1  17   1     1038.80     1046.66     41.65 o
   2  17   1      162.44      174.08     18.97 o
   3  17   1     2785.14     2777.57     59.96 o
   4  17   1      773.98      746.14     33.03 o
   5  17   1      957.88      963.94     36.80 o
   6  17   1      320.52      338.54     25.41 o
   7  17   1      245.06      241.79     27.59 o
   8  17   1      301.70      327.92     32.80 o
   9  17   1      308.76      311.09     29.39 o
  10  17   1      750.76      732.60     43.77 o
  11  17   1      508.30      558.60     29.67 o
  12  17   1      181.89      197.82     23.28 o
  13  17   1      482.03      577.86     31.49 o
  14  17   1      132.78       89.90     29.23 o
  15  17   1       82.64       72.71     23.62 o
 -14  18   1       40.02       45.55     20.79 o
 -13  18   1      200.66      147.34     34.10 o
 -12  18   1      803.13      701.08     36.60 o
 -11  18   1       59.89       78.90     22.04 o
 -10  18   1      248.58      225.32     25.28 o
  -9  18   1      104.11      116.68     18.53 o
  -8  18   1       50.56       48.71     18.58 o
  -7  18   1      252.63      208.39     21.00 o
  -6  18   1      292.45      286.03     25.16 o
  -5  18   1        8.19        6.84     24.91 o
  -4  18   1     1985.60     2053.39     77.68 o
  -3  18   1       41.81       48.43     17.27 o
  -2  18   1     2191.08     2170.16     62.52 o
  -1  18   1      547.70      445.93     31.55 o
   0  18   1        4.65       29.23     20.75 o
   1  18   1      362.88      351.69     31.18 o
   2  18   1     2328.29     2418.11     59.55 o
   3  18   1       42.61       42.60     19.28 o
   4  18   1     2055.97     2182.54     74.92 o
   5  18   1       13.19       17.51     22.20 o
   6  18   1      366.59      379.74     53.48 o
   7  18   1      255.48      272.42     24.78 o
   8  18   1       42.98       64.83     31.01 o
   9  18   1       91.91      144.26     26.53 o
  10  18   1      189.05      206.91     33.55 o
  11  18   1       57.86       68.89     21.97 o
  12  18   1      820.81      828.20     41.65 o
  13  18   1      196.63      214.07     38.22 o
  14  18   1       51.03       68.36     33.01 o
 -12  19   1      776.78      735.85     36.23 o
 -11  19   1      391.74      457.19     31.72 o
 -10  19   1       65.82       76.88     39.03 o
  -9  19   1       13.15       47.79     23.97 o
  -8  19   1       25.96       50.30     24.93 o
  -7  19   1       56.49       63.63     18.65 o
  -6  19   1       41.52       27.89     26.97 o
  -5  19   1      370.23      376.22     30.67 o
  -4  19   1       57.97       26.19     21.14 o
  -3  19   1     1780.00     1741.03     68.66 o
  -2  19   1      801.80      821.64     54.76 o
  -1  19   1      291.61      227.76     27.50 o
   0  19   1     1754.48     1945.17     57.23 o
   1  19   1      299.49      331.76     27.56 o
   2  19   1      747.97      756.93     44.67 o
   3  19   1     1828.34     1728.81     53.94 o
   4  19   1       85.30       90.34     22.18 o
   5  19   1      352.22      319.12     47.28 o
   6  19   1       40.25       18.99     23.93 o
   7  19   1       59.33      113.64     28.36 o
   8  19   1       28.62       26.03     21.21 o
   9  19   1       12.06       28.80     46.11 o
  10  19   1       47.71       73.93     35.44 o
  11  19   1      397.24      407.98     49.78 o
  12  19   1      736.72      742.76     44.95 o
 -11  20   1      603.73      570.41     40.31 o
 -10  20   1        7.58      -16.71     30.83 o
  -9  20   1       19.19       47.61     24.37 o
  -8  20   1      541.52      564.69     35.59 o
  -7  20   1       16.39       42.28     23.42 o
  -6  20   1      386.24      379.33     29.27 o
  -5  20   1      195.74      243.73     40.40 o
  -4  20   1      176.53      256.83     30.09 o
  -3  20   1      773.35      820.46     65.71 o
  -2  20   1     1643.65     1772.64     72.69 o
  -1  20   1     1297.69     1220.84     55.31 o
   0  20   1        3.73        0.89     21.86 o
   1  20   1     1227.37     1311.26     46.64 o
   2  20   1     1567.00     1690.69     52.16 o
   3  20   1      757.30      761.56     38.32 o
   4  20   1      146.78      138.68     24.40 o
   5  20   1      164.38      147.74     49.10 o
   6  20   1      402.32      373.12     32.59 o
   7  20   1       15.62      -38.95     26.54 o
   8  20   1      491.78      367.82     29.91 o
   9  20   1       18.66       35.80     27.37 o
  10  20   1        4.47       15.55     26.15 o
  11  20   1      607.53      557.10     39.65 o
  -9  21   1      807.56      710.41     41.44 o
  -8  21   1       25.66       23.90     27.93 o
  -7  21   1     1560.81     1617.38     61.76 o
  -6  21   1       66.99      123.23     44.46 o
  -5  21   1      180.57      213.38     28.20 o
  -4  21   1      158.72      157.72     27.94 o
  -3  21   1       27.67       22.65     24.00 o
  -2  21   1      342.70      357.68     29.50 o
  -1  21   1       43.42      114.66     24.90 o
   0  21   1      976.95     1078.47     45.71 o
   1  21   1       25.64       46.87     23.97 o
   2  21   1      296.02      316.08     27.84 o
   3  21   1        9.96       -2.13     22.22 o
   4  21   1      185.95      224.20     30.13 o
   5  21   1      159.18      129.61     29.79 o
   6  21   1       78.26       84.89     48.73 o
   7  21   1     1500.76     1414.82     72.97 o
   8  21   1       20.31      -27.61     39.67 o
   9  21   1      860.16      923.66     52.17 o
  -6  22   1      773.03      877.46     84.76 o
  -5  22   1       87.85       67.58     33.50 o
  -4  22   1      105.24      107.95     39.36 o
  -3  22   1        8.32       -1.28     28.79 o
  -2  22   1        0.58        7.75     21.81 o
  -1  22   1       10.60       43.48     22.16 o
   0  22   1       30.77       52.21     22.69 o
   1  22   1       10.84       59.54     31.81 o
   2  22   1        9.57        7.31     23.44 o
   3  22   1       22.34       37.66     48.20 o
   4  22   1       72.52       62.45     27.34 o
   5  22   1       99.73      109.62     31.66 o
   6  22   1      780.27      977.14     65.27 o
   0   0   2    83529.11    73505.91   2425.28 o
   0   1   2      210.76      202.51      5.38 o
   1   1   2    11952.75    12123.99    126.49 o
  -1   2   2     1209.74     1192.70     15.14 o
   0   2   2    10227.80     9707.96     99.40 o
   1   2   2     1237.62     1233.39     14.01 o
   2   2   2     8013.95     7957.90     74.39 o
  -2   3   2     1833.01     1806.95     20.30 o
  -1   3   2     3739.03     3948.13     40.59 o
   0   3   2       14.60       24.45      4.76 o
   1   3   2     3826.56     4028.70     39.53 o
   2   3   2     1954.25     1922.53     23.40 o
   3   3   2     3785.71     3592.11     36.02 o
  -3   4   2      542.79      598.97      9.90 o
  -2   4   2     2728.95     2837.97     29.59 o
  -1   4   2     1403.85     1480.65     16.44 o
   0   4   2     1495.30     1504.54     19.06 o
   1   4   2     1670.10     1784.77     19.61 o
   2   4   2     2673.61     2731.84     28.42 o
   3   4   2      451.67      487.51      8.38 o
   4   4   2     2999.99     3185.75     33.63 o
  -4   5   2     6071.45     6194.58     59.74 o
  -3   5   2     7414.28     7515.70     70.71 o
  -1   5   2     4183.38     4586.53     45.98 o
   0   5   2       61.43       70.57      5.54 o
   1   5   2     4679.45     5114.23     50.54 o
   2   5   2     1618.72     1449.64     19.46 o
   3   5   2     8201.02     8325.58     76.54 o
   4   5   2     5480.50     5643.23     53.99 o
   5   5   2    12092.56    11960.53    108.78 o
  -5   6   2      703.52      741.15     12.16 o
  -4   6   2     3866.40     3900.85     41.77 o
  -3   6   2    14461.00    14998.77    145.32 o
  -2   6   2     8469.02     8478.41     83.88 o
  -1   6   2     5814.30     6040.18     58.95 o
   0   6   2     1634.91     1506.80     19.39 o
   1   6   2     5117.03     5339.87     54.96 o
   2   6   2     8514.96     8618.87     86.61 o
   3   6   2    15798.51    16293.97    142.51 o
   4   6   2     3413.78     3494.94     36.10 o
   5   6   2     1052.08     1016.23     17.05 o
   6   6   2       14.18       27.65      5.04 o
  -6   7   2     1811.15     1793.96     24.90 o
  -5   7   2     1168.79     1253.16     22.68 o
  -4   7   2    19298.31    19833.80    188.74 o
  -3   7   2      513.15      540.84     15.66 o
  -2   7   2    10407.81    10330.35     99.49 o
  -1   7   2     1536.10     1530.14     20.88 o
   0   7   2        0.13        6.44      5.30 o
   1   7   2     1254.12     1336.12     20.76 o
   2   7   2    11512.49    11472.79    103.15 o
   3   7   2      393.84      421.91      8.84 o
   4   7   2    19676.88    20355.91    177.96 o
   5   7   2     1171.41     1288.49     26.48 o
   6   7   2     1672.30     1668.38     23.00 o
   7   7   2      295.15      278.86     16.15 o
  -7   8   2      157.21      148.52     10.68 o
  -6   8   2      858.15      850.80     21.18 o
  -5   8   2     5374.08     5340.77     60.57 o
  -4   8   2      220.68      226.84     10.85 o
  -3   8   2     9531.81     9226.09    100.60 o
  -2   8   2      415.09      412.31     11.14 o
  -1   8   2     6495.32     6692.02     74.59 o
   0   8   2      387.98      492.14     15.01 o
   1   8   2     6683.07     6910.77     71.03 o
   2   8   2      387.83      404.03     11.00 o
   3   8   2     9332.34     9057.48     84.50 o
   4   8   2      118.35      119.37      6.65 o
   5   8   2     5137.57     5003.56     59.40 o
   6   8   2      896.48      930.49     17.60 o
   7   8   2      167.52      165.10      9.19 o
   8   8   2       66.53       78.39      9.73 o
  -8   9   2       23.91       23.84      9.88 o
  -7   9   2       44.76       44.95      8.29 o
  -6   9   2      795.61      738.54     16.71 o
  -5   9   2     2470.99     2564.85     36.35 o
  -4   9   2     3518.11     3490.90     48.28 o
  -3   9   2     2101.30     1964.20     32.53 o
  -2   9   2    10373.96    10503.10    109.12 o
  -1   9   2     1811.66     1819.22     25.83 o
   0   9   2      215.48      263.02     11.90 o
   1   9   2     1708.27     1735.93     24.67 o
   2   9   2    10285.99    10454.05     95.65 o
   3   9   2     2050.14     2008.90     24.76 o
   4   9   2     3269.41     3242.86     38.22 o
   5   9   2     2572.44     2613.20     35.09 o
   6   9   2      802.60      782.72     15.72 o
   7   9   2       31.71       24.63      7.49 o
   8   9   2        6.42       13.21      8.19 o
   9   9   2     4566.89     4693.18     64.92 o
  -9  10   2      830.92      780.88     21.40 o
  -8  10   2     1610.84     1508.57     30.46 o
  -7  10   2     2691.81     2630.94     43.30 o
  -6  10   2     2421.59     2421.79     46.68 o
  -5  10   2      595.06      603.71     23.25 o
  -4  10   2     6688.70     6618.22     90.18 o
  -3  10   2     1216.19     1158.11     40.56 o
  -2  10   2     2053.33     1971.77     50.98 o
  -1  10   2      185.92      196.43     10.15 o
   0  10   2      132.89      143.41     10.47 o
   1  10   2      177.51      192.63     15.13 o
   2  10   2     1986.22     1899.48     36.01 o
   3  10   2     1063.85     1019.10     19.45 o
   4  10   2     6951.31     6966.71    101.39 o
   5  10   2      590.03      578.12     15.64 o
   6  10   2     2453.25     2435.82     36.39 o
   7  10   2     2273.51     2163.28     33.86 o
   8  10   2     1682.68     1584.12     33.52 o
   9  10   2     1062.06     1004.04     22.00 o
  10  10   2     3899.01     3708.59     74.40 o
 -10  11   2      765.38      743.87     27.99 o
  -9  11   2     2196.67     2192.07     47.37 o
  -8  11   2     2459.94     2422.30     44.07 o
  -7  11   2      834.77      732.61     18.98 o
  -6  11   2     4027.87     4059.41     90.66 o
  -5  11   2     3706.20     3614.01     59.85 o
  -4  11   2     1021.25     1077.80     23.35 o
  -3  11   2     2396.86     2429.16     42.00 o
  -2  11   2      412.70      404.08     17.11 o
  -1  11   2      950.18      915.59     31.55 o
   0  11   2      305.14      297.06     13.30 o
   1  11   2      877.44      845.99     21.26 o
   2  11   2      479.30      467.34     13.71 o
   3  11   2     2429.13     2441.67     45.33 o
   4  11   2     1022.71      986.80     19.38 o
   5  11   2     4166.78     4065.74     56.64 o
   6  11   2     4022.44     4124.08     56.92 o
   7  11   2      800.50      719.48     17.76 o
   8  11   2     2447.26     2387.02     38.98 o
   9  11   2     2207.97     2223.32     50.58 o
  10  11   2      676.85      617.23     31.02 o
  11  11   2     4899.73     5099.82     98.13 o
 -11  12   2      826.33      798.34     61.23 o
 -10  12   2     2029.56     1980.45     44.74 o
  -9  12   2     2052.68     1979.34     64.03 o
  -8  12   2     1164.00     1022.14     28.87 o
  -7  12   2     4126.32     3983.92     83.77 o
  -6  12   2     2444.56     2216.21     51.17 o
  -5  12   2     4400.92     4223.41     91.28 o
  -4  12   2     3686.49     3494.53     63.21 o
  -3  12   2      326.16      349.80     16.83 o
  -2  12   2       32.74       46.86     11.88 o
  -1  12   2      160.51      165.36      7.29 o
   0  12   2     4178.90     4004.26     61.70 o
   1  12   2      155.50      138.89     14.50 o
   2  12   2       38.88       40.16      7.92 o
   3  12   2      207.09      251.91     17.03 o
   4  12   2     3385.43     3259.52     49.77 o
   5  12   2     4315.29     4306.75     88.77 o
   6  12   2     2306.85     2192.21     55.91 o
   7  12   2     4055.18     4054.17     67.08 o
   8  12   2      920.00      876.08     27.59 o
   9  12   2     2181.40     2128.38     48.10 o
  10  12   2     2497.79     2427.40     48.29 o
  11  12   2      739.54      681.72     24.50 o
  12  12   2      109.31      114.14     17.36 o
 -12  13   2       10.47        9.98     17.34 o
 -11  13   2      604.62      553.04     26.06 o
 -10  13   2     1144.61     1061.10     31.01 o
  -9  13   2      611.58      582.99     34.08 o
  -8  13   2     2088.88     2138.78     51.20 o
  -7  13   2       97.08       95.47     15.21 o
  -6  13   2     2835.01     2742.47    100.87 o
  -5  13   2     1738.38     1751.76     78.80 o
  -4  13   2      660.57      633.33     22.82 o
  -3  13   2      123.60      127.11     13.46 o
  -2  13   2      870.53      901.10     24.18 o
  -1  13   2     5010.43     5052.92     88.39 o
   0  13   2       56.15       70.29     11.43 o
   1  13   2     4453.81     4452.98     68.22 o
   2  13   2      987.05     1058.96     21.53 o
   3  13   2      129.35      151.14     10.90 o
   4  13   2      663.45      668.96     26.13 o
   5  13   2     1583.24     1615.81     67.65 o
   6  13   2     2510.50     2479.80     58.21 o
   7  13   2       49.42       15.09      8.62 o
   8  13   2     2327.79     2288.45     43.61 o
   9  13   2      535.35      502.73     25.65 o
  10  13   2     1262.79     1211.84     32.27 o
  11  13   2      633.40      630.07     24.29 o
  12  13   2        7.57       17.35     13.75 o
  13  13   2      723.90      688.59     38.24 o
 -13  14   2       45.78       62.61     29.22 o
 -12  14   2       42.36       57.38     31.34 o
 -11  14   2      201.00      210.05     21.41 o
 -10  14   2      403.69      370.67     33.63 o
  -9  14   2      206.96      178.99     18.65 o
  -8  14   2       15.23        5.78     16.41 o
  -7  14   2      104.39      117.85     14.88 o
  -6  14   2      734.31      683.80     32.48 o
  -5  14   2      909.12      830.48     37.08 o
  -4  14   2       38.63       15.22     13.55 o
  -3  14   2      507.53      406.87     23.28 o
  -2  14   2     2788.29     2621.83     63.64 o
  -1  14   2       78.98       87.89     13.27 o
   0  14   2     5693.59     5415.02    101.19 o
   1  14   2       51.85       49.74     12.98 o
   2  14   2     2591.04     2455.31     46.57 o
   3  14   2      582.54      477.11     26.37 o
   4  14   2       78.00       54.78     13.77 o
   5  14   2     1142.41     1047.41     34.23 o
   6  14   2      649.01      594.24     23.60 o
   7  14   2      156.12      149.48     14.45 o
   8  14   2       11.19       31.69     15.75 o
   9  14   2      131.92      156.76     20.66 o
  10  14   2      435.77      384.57     19.93 o
  11  14   2      249.63      195.28     25.53 o
  12  14   2      104.75      117.11     19.84 o
  13  14   2       49.66       38.19     20.34 o
  14  14   2     2833.79     3019.17     97.86 o
 -14  15   2       31.55        5.27     23.82 o
 -13  15   2     1536.46     1471.84     75.28 o
 -12  15   2        4.66      -20.91     23.44 o
 -11  15   2      120.39       88.59     20.07 o
 -10  15   2        1.56       13.83     16.95 o
  -9  15   2      252.84      203.61     28.74 o
  -8  15   2      136.37      147.22     39.96 o
  -7  15   2       50.37       60.83     16.57 o
  -6  15   2       57.71       66.87     16.18 o
  -5  15   2      909.83      968.57     54.04 o
  -4  15   2      170.71      148.48     15.26 o
  -3  15   2      178.13      134.65     19.85 o
  -2  15   2      264.41      239.02     26.59 o
  -1  15   2     7705.77     8293.47    190.68 o
   0  15   2       67.81       70.32     10.51 o
   1  15   2     7678.65     8223.93    193.39 o
   2  15   2      188.15      200.98     17.21 o
   3  15   2      347.06      290.21     19.80 o
   4  15   2      180.42      168.00     17.65 o
   5  15   2      939.81      872.33     32.23 o
   6  15   2       68.38       18.16     15.80 o
   7  15   2       99.51      103.78     16.91 o
   8  15   2      151.23      145.09     18.55 o
   9  15   2      256.70      242.12     31.77 o
  10  15   2        0.17       48.13     20.81 o
  11  15   2      112.74      121.51     19.65 o
  12  15   2       13.80       -5.49     19.44 o
  13  15   2     1629.73     1658.13     57.49 o
  14  15   2       28.60       25.25     33.74 o
  15  15   2     1862.42     1903.34     86.59 o
 -15  16   2       62.68       60.89     21.61 o
 -14  16   2     1616.03     1632.07     95.80 o
 -13  16   2       21.70        5.61     22.29 o
 -12  16   2      232.54      204.01     27.91 o
 -11  16   2       36.85       18.66     19.92 o
 -10  16   2       57.92       66.47     24.05 o
  -9  16   2      786.91      768.14     59.70 o
  -8  16   2       78.21       82.08     22.14 o
  -7  16   2     1212.52     1223.56     57.89 o
  -6  16   2      178.52      158.98     34.24 o
  -5  16   2      576.45      605.04     29.25 o
  -4  16   2       27.21       37.37     11.83 o
  -3  16   2      145.53      141.96     24.75 o
  -2  16   2      992.21      975.93     33.28 o
  -1  16   2      210.97      161.10     19.39 o
   0  16   2     4426.39     4602.17     96.91 o
   1  16   2      208.41      165.55     18.78 o
   2  16   2     1062.86     1097.90     38.94 o
   3  16   2      126.16      100.01     18.17 o
   4  16   2       48.90       38.11     22.60 o
   5  16   2      598.58      596.52     38.84 o
   6  16   2      146.60      114.10     19.88 o
   7  16   2     1238.83     1198.79     56.02 o
   8  16   2       81.93       63.19     18.92 o
   9  16   2      874.30      819.26     31.33 o
  10  16   2       48.10       75.05     20.21 o
  11  16   2       38.08       10.87     16.79 o
  12  16   2      233.60      245.13     30.61 o
  13  16   2       18.00       20.49     21.53 o
  14  16   2     1518.60     1457.41     55.51 o
  15  16   2       55.29       23.76     25.78 o
 -14  17   2      167.47      180.04     30.41 o
 -13  17   2      114.23       75.86     21.79 o
 -12  17   2       65.35       42.09     21.74 o
 -11  17   2       57.98       46.61     27.41 o
 -10  17   2      735.78      877.21     48.09 o
  -9  17   2        7.35       -0.06     19.96 o
  -8  17   2     3774.47     4105.08     93.76 o
  -7  17   2      105.53      103.50     35.30 o
  -6  17   2     1601.49     1474.08     62.06 o
  -5  17   2      312.89      369.50     29.78 o
  -4  17   2      157.81      141.77     21.30 o
  -3  17   2        1.70       25.65     20.41 o
  -2  17   2       96.71      141.85     23.84 o
  -1  17   2     1434.43     1602.56     44.98 o
   0  17   2      353.05      392.13     34.71 o
   1  17   2     1558.61     1619.04     57.50 o
   2  17   2       67.83       39.15     16.99 o
   3  17   2        1.93       23.11     21.28 o
   4  17   2      116.38      165.53     21.32 o
   5  17   2      289.15      233.31     21.87 o
   6  17   2     1547.67     1571.81     67.37 o
   7  17   2      116.18      106.79     23.07 o
   8  17   2     3825.54     3858.50    139.20 o
   9  17   2        2.57        9.80     28.95 o
  10  17   2      747.60      751.41     32.24 o
  11  17   2       69.03       75.10     23.57 o
  12  17   2       69.36       67.09     26.24 o
  13  17   2      129.71      146.76     24.96 o
  14  17   2      182.47      228.32     39.14 o
 -12  18   2       63.76       64.16     31.22 o
 -11  18   2       11.34       24.13     35.56 o
 -10  18   2      285.16      292.91     28.86 o
  -9  18   2     1434.23     1502.35     55.02 o
  -8  18   2      112.18      146.15     25.94 o
  -7  18   2     3219.70     3331.83    100.78 o
  -6  18   2      310.44      249.88     26.14 o
  -5  18   2     1115.16     1193.38     46.65 o
  -4  18   2      616.98      729.61     37.98 o
  -3  18   2       25.43       67.32     20.33 o
  -2  18   2      138.22      124.29     19.28 o
  -1  18   2      104.35       79.67     31.37 o
   0  18   2      197.39      240.67     24.26 o
   1  18   2      123.02      112.36     25.82 o
   2  18   2      140.84      193.90     29.07 o
   3  18   2       35.56       74.12     20.86 o
   4  18   2      687.52      779.14     37.21 o
   5  18   2     1183.77     1221.02     65.60 o
   6  18   2      301.46      293.55     26.17 o
   7  18   2     3248.21     3385.13    122.05 o
   8  18   2      115.61      117.87     27.70 o
   9  18   2     1206.63     1196.62     70.50 o
  10  18   2      294.39      280.30     26.20 o
  11  18   2       14.17       16.96     25.54 o
  12  18   2       51.89      133.27     25.20 o
 -11  19   2      681.15      629.36     46.65 o
 -10  19   2       13.89       29.33     22.65 o
  -9  19   2      224.14      223.58     37.80 o
  -8  19   2     1189.11     1209.91     56.01 o
  -7  19   2       33.06      -14.51     22.78 o
  -6  19   2      968.99     1037.39     44.13 o
  -5  19   2      443.40      459.92     32.28 o
  -4  19   2       82.47      137.01     30.20 o
  -3  19   2      431.82      357.17     27.02 o
  -2  19   2      580.56      520.70     30.33 o
  -1  19   2      686.47      635.44     31.07 o
   0  19   2       10.39        4.28     24.58 o
   1  19   2      589.45      585.66     29.15 o
   2  19   2      564.75      555.25     42.06 o
   3  19   2      549.19      485.05     29.45 o
   4  19   2       77.77       59.87     22.29 o
   5  19   2      415.23      385.71     39.05 o
   6  19   2      941.12     1036.08     44.53 o
   7  19   2       28.63       15.61     21.74 o
   8  19   2     1146.93     1162.48     46.19 o
   9  19   2      185.53      227.81     35.00 o
  10  19   2       16.04       12.99     24.65 o
  11  19   2      645.90      692.55     56.20 o
  -9  20   2      126.70      159.39     28.26 o
  -8  20   2      191.28      180.77     27.58 o
  -7  20   2      175.67      188.52     29.79 o
  -6  20   2        0.91        7.06     23.09 o
  -5  20   2       14.22       25.65     26.24 o
  -4  20   2      479.96      563.24     35.01 o
  -3  20   2      306.77      377.14     30.04 o
  -2  20   2      950.17      939.42     38.54 o
  -1  20   2      228.06      228.13     33.35 o
   0  20   2      623.03      619.35     46.31 o
   1  20   2      220.76      279.29     28.90 o
   2  20   2      961.70      830.33     38.96 o
   3  20   2      307.27      379.22     33.01 o
   4  20   2      424.65      413.61     30.91 o
   5  20   2       11.16        4.77     37.70 o
   6  20   2        0.96      -34.40     24.65 o
   7  20   2      226.98      260.52     28.18 o
   8  20   2      157.09      179.39     23.89 o
   9  20   2      131.24      171.86     26.06 o
  -6  21   2       20.91       17.29     35.59 o
  -5  21   2       27.19        8.82     23.18 o
  -4  21   2      723.93      695.37     49.20 o
  -3  21   2      253.18      322.97     31.80 o
  -2  21   2      986.77     1048.20     44.83 o
  -1  21   2      685.25      678.01     37.16 o
   0  21   2       19.48       40.13     25.52 o
   1  21   2      719.18      741.44     41.57 o
   2  21   2     1022.33     1078.03     48.28 o
   3  21   2      280.52      304.56     32.49 o
   4  21   2      708.46      742.29     42.76 o
   5  21   2       29.83       -3.36     38.94 o
   6  21   2       13.63       36.28     23.20 o
  -1  22   2      366.51      343.81     30.80 o
   0  22   2      234.94      253.29     28.69 o
   1  22   2      357.58      444.62     32.73 o
   0   1   3      520.09      521.54     19.43 o
   1   1   3      880.76      835.44     24.68 o
  -1   2   3     3242.40     3174.08     40.29 o
   0   2   3      784.19      872.55     30.27 o
   1   2   3     3066.75     3023.05     44.11 o
   2   2   3    13130.03    13850.83    133.75 o
  -2   3   3     1865.55     1979.40     28.78 o
  -1   3   3      832.22      801.28     10.20 o
   0   3   3     6742.23     7155.76     96.55 o
   1   3   3      857.43      827.35     18.57 o
   2   3   3     2025.20     2175.66     30.85 o
   3   3   3     7486.31     7418.13     69.78 o
  -3   4   3      158.03      151.20      9.38 o
  -2   4   3     5075.59     5151.35     52.10 o
  -1   4   3    12399.80    12200.24    123.82 o
   0   4   3      140.77      152.45      8.27 o
   1   4   3    12030.61    11974.31    116.10 o
   2   4   3     4954.86     4929.95     53.33 o
   3   4   3      156.08      165.95      8.81 o
   4   4   3     2035.02     1957.46     26.40 o
  -4   5   3      357.63      327.87      8.08 o
  -3   5   3     7276.81     7476.51     76.56 o
  -2   5   3     5914.19     5805.35     61.06 o
  -1   5   3     3904.20     4062.82     45.53 o
   0   5   3     7219.41     7047.25     78.56 o
   1   5   3     3838.77     3904.32     43.84 o
   2   5   3     5690.60     5680.95     67.10 o
   3   5   3     7216.90     7390.84     76.49 o
   4   5   3      470.38      435.98     12.40 o
   5   5   3      236.97      224.81     13.61 o
  -5   6   3      255.18      262.20     10.78 o
  -4   6   3      462.12      438.28     13.69 o
  -3   6   3     2140.77     2169.64     29.35 o
  -2   6   3       57.74       48.09      4.18 o
  -1   6   3     3580.42     3700.09     43.79 o
   0   6   3       19.68       22.14      6.77 o
   1   6   3     3260.77     3249.81     38.16 o
   2   6   3      199.20      177.47     10.07 o
   3   6   3     2042.30     2081.52     25.14 o
   4   6   3      444.07      422.76      9.73 o
   5   6   3      304.94      326.83     12.67 o
   6   6   3     3414.48     3411.74     47.17 o
  -6   7   3      460.23      473.26     15.13 o
  -5   7   3     5262.27     5463.59     84.77 o
  -4   7   3      139.57      135.56      9.38 o
  -3   7   3      836.31      870.47     25.62 o
  -2   7   3      422.34      402.12     10.07 o
  -1   7   3     1377.70     1435.85     34.58 o
   0   7   3     2518.40     2342.15     29.23 o
   1   7   3     1399.35     1452.25     30.08 o
   2   7   3      411.17      408.17     10.62 o
   3   7   3      880.11      900.20     17.12 o
   4   7   3      164.30      132.19     10.48 o
   5   7   3     4993.98     5115.02     60.67 o
   6   7   3      448.87      411.62     11.30 o
   7   7   3     8849.87     9089.57    112.50 o
  -7   8   3       22.82       13.83      6.70 o
  -6   8   3    10323.33    10740.09    129.77 o
  -5   8   3     1512.62     1488.36     27.56 o
  -4   8   3      565.04      630.33     17.50 o
  -3   8   3       97.32      125.23      9.47 o
  -2   8   3     2728.41     2687.43     55.14 o
  -1   8   3     2721.42     2685.79     54.40 o
   0   8   3      227.34      228.55     11.62 o
   1   8   3     2715.23     2591.71     35.11 o
   2   8   3     2705.79     2651.31     40.20 o
   3   8   3       90.51      106.59     11.27 o
   4   8   3      622.63      655.42     18.12 o
   5   8   3     1418.14     1338.86     26.71 o
   6   8   3     9875.29    10211.30    120.53 o
   7   8   3       14.09       18.07      8.18 o
   8   8   3    13081.92    13374.46    167.97 o
  -8   9   3      241.43      218.61     20.82 o
  -7   9   3     5731.66     5883.92     77.18 o
  -6   9   3      256.95      260.67     12.15 o
  -5   9   3      750.10      722.29     18.71 o
  -4   9   3      338.32      327.83     12.44 o
  -3   9   3     2058.87     2095.17     56.30 o
  -2   9   3     3234.75     3157.48     52.72 o
  -1   9   3        7.96       -0.78      7.00 o
   0   9   3     5503.78     5669.69     77.76 o
   1   9   3        4.38        4.71     10.17 o
   2   9   3     3190.29     3110.84     46.83 o
   3   9   3     1743.71     1830.54     30.63 o
   4   9   3      351.13      337.09     11.27 o
   5   9   3      628.97      626.55     17.41 o
   6   9   3      228.02      220.36     12.68 o
   7   9   3     5362.09     5511.42    103.11 o
   8   9   3      278.35      269.38     12.20 o
   9   9   3     3390.05     3706.34    122.44 o
  -9  10   3      120.37      105.10     18.51 o
  -8  10   3      192.99      184.40     13.61 o
  -7  10   3      364.92      347.91     18.42 o
  -6  10   3      181.29      189.99     15.31 o
  -5  10   3      120.69      100.18      9.54 o
  -4  10   3       39.91       56.27      8.41 o
  -3  10   3     2882.16     3008.91     73.10 o
  -2  10   3     2692.07     2732.98     50.48 o
  -1  10   3     6568.60     6767.45    108.72 o
   0  10   3       20.19       12.17      8.36 o
   1  10   3     6578.06     6757.83     94.39 o
   2  10   3     2560.71     2452.05     43.86 o
   3  10   3     2738.42     2777.96     54.90 o
   4  10   3        8.71       16.76      7.63 o
   5  10   3      159.72      149.24     11.92 o
   6  10   3      185.86      192.54     12.94 o
   7  10   3      437.49      439.63     13.76 o
   8  10   3      213.42      216.32     14.32 o
   9  10   3      134.14      115.63     12.15 o
  10  10   3       86.94       74.15     11.21 o
 -10  11   3       55.21       61.14     13.59 o
  -9  11   3      104.38      125.22     15.76 o
  -8  11   3      181.94      180.73     16.91 o
  -7  11   3      177.63      219.42     14.92 o
  -6  11   3     1079.57     1004.89     30.82 o
  -5  11   3     1262.53     1195.67     28.18 o
  -4  11   3     2434.43     2387.77     49.64 o
  -3  11   3     1565.43     1401.33     30.04 o
  -2  11   3     3358.97     3423.90     57.21 o
  -1  11   3      414.58      361.68     14.99 o
   0  11   3    10268.34    10683.77    150.12 o
   1  11   3      461.44      385.07     15.03 o
   2  11   3     3324.40     3359.83     52.35 o
   3  11   3     1723.88     1659.83     31.53 o
   4  11   3     2378.65     2350.07     39.24 o
   5  11   3     1353.03     1305.06     33.87 o
   6  11   3     1275.79     1224.27     33.68 o
   7  11   3      148.89      152.20     14.72 o
   8  11   3      169.34      188.52     12.29 o
   9  11   3      140.28      125.49     18.61 o
  10  11   3       70.39       48.12     15.57 o
  11  11   3     1516.21     1437.23     43.12 o
 -11  12   3      497.34      492.37     24.49 o
 -10  12   3      525.05      498.70     37.38 o
  -9  12   3       85.32       87.23     16.86 o
  -8  12   3      241.15      250.36     18.64 o
  -7  12   3      571.82      627.46     57.72 o
  -6  12   3     1328.46     1446.11     60.08 o
  -5  12   3      655.30      672.50     39.57 o
  -4  12   3     2970.99     3073.94     53.43 o
  -3  12   3      121.27      267.34     19.47 o
  -2  12   3     1610.42     1673.00     52.01 o
  -1  12   3     2430.51     2498.79     46.77 o
   0  12   3       56.11       45.60     10.74 o
   1  12   3     2266.53     2272.15     43.00 o
   2  12   3     1705.12     1803.35     38.19 o
   3  12   3      116.92      287.78     24.03 o
   4  12   3     3205.60     3314.76     60.42 o
   5  12   3      501.12      479.11     32.00 o
   6  12   3     1247.42     1414.63     33.58 o
   7  12   3      560.77      584.31     22.90 o
   8  12   3      180.94      168.07     19.08 o
   9  12   3      119.70       64.81     17.67 o
  10  12   3      576.52      514.42     24.28 o
  11  12   3      512.86      498.72     28.84 o
  12  12   3      735.04      668.08     38.80 o
 -12  13   3      299.34      263.71     21.04 o
 -11  13   3      348.94      370.38     45.17 o
 -10  13   3     1657.60     1497.43     85.80 o
  -9  13   3     1903.48     1913.44     97.02 o
  -8  13   3      297.78      304.78     20.16 o
  -7  13   3     1084.77      990.47     31.24 o
  -6  13   3     1088.06     1047.37     40.09 o
  -5  13   3     1061.78     1017.51     30.85 o
  -4  13   3     2025.72     1987.80     46.30 o
  -3  13   3      946.90      954.50     33.86 o
  -2  13   3      115.43      133.48     17.60 o
  -1  13   3      439.20      453.89     25.83 o
   0  13   3      476.58      452.62     27.39 o
   1  13   3      450.86      400.64     19.90 o
   2  13   3      132.49      144.61     23.75 o
   3  13   3      989.62      947.97     27.40 o
   4  13   3     1746.57     1740.87     37.95 o
   5  13   3      892.54      870.30     30.88 o
   6  13   3     1027.84      969.59     30.62 o
   7  13   3     1059.31     1136.97     34.94 o
   8  13   3      281.62      264.08     15.86 o
   9  13   3     1848.95     1830.96     42.64 o
  10  13   3     1484.51     1393.25     62.47 o
  11  13   3      343.99      300.85     21.54 o
  12  13   3      348.76      351.88     25.02 o
  13  13   3       14.16       13.92     19.42 o
 -13  14   3      216.59      197.36     50.52 o
 -12  14   3        1.32      -21.79     19.63 o
 -11  14   3     2103.04     2179.77     80.56 o
 -10  14   3      540.61      400.77     24.29 o
  -9  14   3     2484.79     2650.67    106.25 o
  -8  14   3      347.25      249.99     20.21 o
  -7  14   3        0.65       21.65     17.44 o
  -6  14   3     1004.61      961.41     39.01 o
  -5  14   3     4172.02     4561.22    102.88 o
  -4  14   3      812.78      809.17     33.37 o
  -3  14   3     2017.24     2116.03     58.91 o
  -2  14   3       71.45       96.67     18.99 o
  -1  14   3       26.76       45.68     14.97 o
   0  14   3       13.00       11.15     10.49 o
   1  14   3       23.76       11.23     15.80 o
   2  14   3       45.91       62.21     12.43 o
   3  14   3     2100.63     2094.40     49.14 o
   4  14   3      776.72      801.54     46.28 o
   5  14   3     4015.34     4306.28     88.70 o
   6  14   3     1098.78     1065.98     53.94 o
   7  14   3        8.46        3.17     12.16 o
   8  14   3      406.55      328.31     30.63 o
   9  14   3     2467.25     2545.05     62.01 o
  10  14   3      507.24      454.33     24.10 o
  11  14   3     1969.58     2153.60     73.83 o
  12  14   3        0.80       -5.12     19.76 o
  13  14   3      174.73      186.52     37.71 o
  14  14   3      151.28      179.03     26.70 o
 -14  15   3        3.00       19.00     30.95 o
 -13  15   3      110.99      146.28     38.95 o
 -12  15   3     1444.69     1531.29     79.88 o
 -11  15   3       12.49        4.98     23.19 o
 -10  15   3     2928.41     3116.53    156.68 o
  -9  15   3       23.25       71.50     23.32 o
  -8  15   3       90.63       80.47     21.03 o
  -7  15   3       64.95       69.41     22.81 o
  -6  15   3     1520.05     1629.33     91.12 o
  -5  15   3        9.17       20.50     21.14 o
  -4  15   3     1657.50     1533.15     49.37 o
  -3  15   3      245.18      284.17     21.93 o
  -2  15   3      864.49      865.59     30.69 o
  -1  15   3       44.29       70.92     16.08 o
   0  15   3      587.08      647.19     26.48 o
   1  15   3       30.88       42.21     20.96 o
   2  15   3      846.42      804.12     28.33 o
   3  15   3      262.49      341.53     28.53 o
   4  15   3     1831.42     1791.36     51.22 o
   5  15   3       14.71       31.76     18.95 o
   6  15   3     1518.28     1568.69     45.13 o
   7  15   3       89.02       77.76     16.51 o
   8  15   3      122.31       91.82     15.68 o
   9  15   3       38.20       63.77     23.12 o
  10  15   3     2992.91     3104.88    173.73 o
  11  15   3        7.68       64.97     25.49 o
  12  15   3     1406.60     1333.86     94.88 o
  13  15   3      149.71      104.95     24.85 o
  14  15   3        9.31        7.32     31.28 o
 -13  16   3       31.66       89.98     31.05 o
 -12  16   3      557.56      585.52     77.02 o
 -11  16   3      988.64     1187.82     67.93 o
 -10  16   3      192.66      232.15     36.65 o
  -9  16   3      893.78      898.44     62.31 o
  -8  16   3       37.97       35.35     23.63 o
  -7  16   3       68.96       68.15     23.96 o
  -6  16   3      206.54      221.76     26.88 o
  -5  16   3     1966.93     2004.46     57.01 o
  -4  16   3     1197.10     1263.71     42.69 o
  -3  16   3     1003.94     1149.73     39.84 o
  -2  16   3      571.89      592.17     49.46 o
  -1  16   3       88.17       41.94     26.40 o
   0  16   3        0.45       23.32     14.46 o
   1  16   3       71.09      106.78     19.77 o
   2  16   3      634.75      531.50     31.34 o
   3  16   3      986.61     1052.26     46.86 o
   4  16   3     1069.38     1036.77     41.47 o
   5  16   3     1952.62     1958.86     55.56 o
   6  16   3      243.35      250.51     27.56 o
   7  16   3       85.96      113.46     20.18 o
   8  16   3       33.91       17.78     16.79 o
   9  16   3      962.66     1009.37     71.38 o
  10  16   3      160.68      180.26     32.56 o
  11  16   3     1151.38     1178.62     58.94 o
  12  16   3      587.65      575.35     68.16 o
  13  16   3       29.11       16.70     24.94 o
 -11  17   3      590.32      551.30     48.54 o
 -10  17   3      332.87      427.67     47.85 o
  -9  17   3      302.16      226.29     35.98 o
  -8  17   3      274.55      335.33     43.19 o
  -7  17   3       34.98       46.17     22.51 o
  -6  17   3      167.85      248.45     30.14 o
  -5  17   3      743.50      760.90     38.01 o
  -4  17   3      596.56      635.36     32.61 o
  -3  17   3     2264.26     2321.21     63.15 o
  -2  17   3       69.95       56.21     18.63 o
  -1  17   3      606.95      649.14     27.60 o
   0  17   3      159.06      178.97     25.76 o
   1  17   3      640.09      651.12     40.21 o
   2  17   3       79.50       21.04     19.65 o
   3  17   3     2204.46     2376.10     64.74 o
   4  17   3      619.13      604.84     29.03 o
   5  17   3      676.27      675.02     33.10 o
   6  17   3      176.74      203.31     25.00 o
   7  17   3       64.51       55.56     19.98 o
   8  17   3      268.53      225.24     37.91 o
   9  17   3      297.25      253.11     28.52 o
  10  17   3      367.12      327.73     40.61 o
  11  17   3      627.62      663.74     50.77 o
 -10  18   3       60.67       69.64     43.96 o
  -9  18   3      119.04      110.72     35.29 o
  -8  18   3       25.61       25.04     29.87 o
  -7  18   3       20.33       68.75     26.02 o
  -6  18   3      159.31      244.78     38.00 o
  -5  18   3       58.47       47.76     26.70 o
  -4  18   3     2071.81     2239.91    103.85 o
  -3  18   3       87.27       72.70     26.83 o
  -2  18   3     1047.65      998.13     46.30 o
  -1  18   3      534.95      494.89     29.25 o
   0  18   3       49.98       49.63     21.47 o
   1  18   3      482.69      395.24     36.24 o
   2  18   3     1000.18     1029.15     60.58 o
   3  18   3       90.51      120.05     24.90 o
   4  18   3     2013.22     2039.60     75.15 o
   5  18   3       56.40       90.65     27.91 o
   6  18   3      238.48      235.84     29.31 o
   7  18   3       23.70       34.05     23.83 o
   8  18   3       29.68      114.94     31.98 o
   9  18   3      114.73      139.06     31.41 o
  10  18   3       81.43       97.98     32.88 o
  -8  19   3       45.84       37.75     55.05 o
  -7  19   3       33.35       40.46     42.95 o
  -6  19   3       45.08       39.62     29.95 o
  -5  19   3      232.68      256.51     36.42 o
  -4  19   3       22.17      -10.58     31.89 o
  -3  19   3      765.36      847.19     50.21 o
  -2  19   3      685.15      716.04     44.47 o
  -1  19   3      198.80      230.47     26.58 o
   0  19   3     1599.38     1931.30     79.43 o
   1  19   3      226.15      254.06     44.78 o
   2  19   3      753.35      840.05     42.74 o
   3  19   3      699.56      693.91     42.71 o
   4  19   3       51.75       51.84     23.48 o
   5  19   3      245.08      245.58     48.39 o
   6  19   3       40.28       48.97     26.62 o
   7  19   3       37.65       58.53     30.83 o
   8  19   3       45.59       37.14     29.50 o
  -5  20   3      106.33      112.63     31.86 o
  -4  20   3      166.91      141.89     54.04 o
  -3  20   3      338.80      344.88     47.44 o
  -2  20   3      435.67      478.76     66.14 o
  -1  20   3      519.81      564.43     35.70 o
   0  20   3       57.04       78.93     31.78 o
   1  20   3      585.07      645.21     42.59 o
   2  20   3      438.60      415.20     38.65 o
   3  20   3      339.49      398.81     36.47 o
   4  20   3      175.52      177.74     29.36 o
   5  20   3       90.11       66.64     30.93 o
   0   0   4    20056.96    19931.71    770.47 o
   0   1   4      296.77      313.52     16.77 o
   1   1   4     8536.03     8526.86    126.84 o
  -1   2   4      721.07      642.40     42.27 o
   0   2   4     6228.93     6368.08    102.32 o
   1   2   4      754.88      768.70     38.11 o
   2   2   4     1959.29     1953.81     45.76 o
  -2   3   4      689.86      698.39     23.09 o
  -1   3   4      952.70      928.85     42.13 o
   0   3   4        0.05        8.24      8.63 o
   1   3   4     1018.11     1019.40     49.98 o
   2   3   4      657.00      682.25     34.35 o
   3   3   4     3228.25     3222.91     63.33 o
  -3   4   4      607.14      581.17     22.68 o
  -2   4   4     1894.92     1883.74     38.21 o
  -1   4   4      706.03      645.32     21.89 o
   0   4   4      448.86      430.28     15.09 o
   1   4   4      763.09      725.70     25.85 o
   2   4   4     1847.20     1806.41     46.35 o
   3   4   4      640.76      574.26     13.50 o
   4   4   4     1857.05     1933.70     26.75 o
  -4   5   4     1078.12     1046.20     23.63 o
  -3   5   4     2197.84     2220.77     46.68 o
  -2   5   4     2354.27     2358.88     49.21 o
  -1   5   4     1659.38     1703.02     32.85 o
   0   5   4       75.17       70.24      4.94 o
   1   5   4     1663.77     1643.59     26.33 o
   2   5   4     2183.22     2225.87     43.94 o
   3   5   4     2093.42     2171.73     34.24 o
   4   5   4     1177.62     1208.41     20.57 o
   5   5   4     4781.20     4811.63     88.86 o
  -5   6   4      198.72      189.45     18.73 o
  -4   6   4     1218.75     1157.06     26.36 o
  -3   6   4     6115.64     6104.77    120.33 o
  -2   6   4     1505.11     1409.54     35.35 o
  -1   6   4     4143.27     4315.23     53.68 o
   0   6   4      748.57      720.36     16.76 o
   1   6   4     4174.29     4385.22     88.26 o
   2   6   4     1495.86     1439.41     22.08 o
   3   6   4     6041.66     6109.97     83.02 o
   4   6   4     1229.59     1186.12     27.11 o
   5   6   4       72.46       82.39     10.81 o
   6   6   4      256.15      264.45     11.64 o
  -6   7   4      260.41      254.21     12.68 o
  -5   7   4      110.00      108.12      9.36 o
  -4   7   4     5740.53     5973.09    109.08 o
  -3   7   4      325.03      332.66     22.70 o
  -2   7   4     4760.20     4641.08     85.38 o
  -1   7   4      791.30      793.64     16.26 o
   0   7   4       32.23       31.37     12.92 o
   1   7   4      770.98      732.36     19.75 o
   2   7   4     4431.29     4568.77     66.04 o
   3   7   4      357.37      362.23     16.53 o
   4   7   4     6154.85     6390.38    106.67 o
   5   7   4       99.32       90.96      7.97 o
   6   7   4      177.66      148.11     13.61 o
   7   7   4       52.56       51.61      8.77 o
  -7   8   4        0.90       18.02     15.12 o
  -6   8   4      201.34      178.89     13.84 o
  -5   8   4     1791.73     1748.25     42.55 o
  -4   8   4       79.97       71.80      9.71 o
  -3   8   4     4650.61     4812.62     73.73 o
  -2   8   4      563.36      538.64     32.80 o
  -1   8   4     2388.22     2388.55     49.02 o
   0   8   4       46.93       54.47     11.89 o
   1   8   4     2264.26     2278.06     43.96 o
   2   8   4      601.64      585.17     15.68 o
   3   8   4     4938.53     4946.81     76.10 o
   4   8   4       52.68       43.44      8.65 o
   5   8   4     1943.20     1908.00     34.98 o
   6   8   4      142.70      158.48     12.67 o
   7   8   4        1.60       12.84      9.80 o
   8   8   4      436.91      441.91     23.39 o
  -8   9   4       73.60       67.78     15.37 o
  -7   9   4       61.29       17.85     21.78 o
  -6   9   4      215.61      226.44     17.04 o
  -5   9   4     1124.48     1116.18     36.93 o
  -4   9   4     2750.95     2835.80     66.06 o
  -3   9   4     1366.21     1346.10     41.71 o
  -2   9   4     3550.36     3811.56     87.69 o
  -1   9   4      437.60      433.52     21.56 o
   0   9   4      106.15      113.97     10.76 o
   1   9   4      585.85      578.88     25.70 o
   2   9   4     3574.68     3649.38     66.86 o
   3   9   4     1251.17     1268.22     38.73 o
   4   9   4     2500.57     2566.29     50.32 o
   5   9   4     1252.53     1277.98     49.36 o
   6   9   4      220.81      206.96     17.85 o
   7   9   4       41.01       10.80     12.40 o
   8   9   4       32.51       60.52     15.53 o
   9   9   4      998.62     1012.23     46.71 o
  -9  10   4      360.94      389.09     22.32 o
  -8  10   4      441.52      444.34     52.63 o
  -7  10   4     1320.69     1277.62     73.60 o
  -6  10   4      904.43      923.77     60.59 o
  -5  10   4      600.97      606.98     37.71 o
  -4  10   4     3146.80     3115.54     76.68 o
  -3  10   4      908.28      859.86     45.28 o
  -2  10   4     1527.10     1290.38     77.26 o
  -1  10   4       19.39       20.97     18.72 o
   0  10   4        8.09        4.46      8.55 o
   1  10   4        8.25       13.20      9.97 o
   2  10   4     1253.20     1108.39     35.94 o
   3  10   4      918.23      929.86     57.38 o
   4  10   4     3294.83     3363.82     66.20 o
   5  10   4      588.35      615.80     32.59 o
   6  10   4     1029.32     1085.01     43.04 o
   7  10   4     1290.12     1349.89     43.11 o
   8  10   4      431.34      434.17     24.86 o
   9  10   4      337.43      341.07     26.98 o
  10  10   4     1871.92     1817.90     56.42 o
 -10  11   4      354.33      317.98     26.79 o
  -9  11   4     1360.93     1480.70     56.30 o
  -8  11   4     1696.28     1576.64     67.60 o
  -7  11   4      263.02      172.04     24.24 o
  -6  11   4     1063.34     1153.47     50.91 o
  -5  11   4     1885.65     1897.33    102.11 o
  -4  11   4      178.41      163.95     30.82 o
  -3  11   4     1114.54     1175.91     46.27 o
  -2  11   4      125.40      104.14     29.13 o
  -1  11   4      500.61      498.48     27.29 o
   0  11   4       83.38       69.25     19.99 o
   1  11   4      500.19      504.44     32.59 o
   2  11   4      152.17      151.23     14.77 o
   3  11   4     1198.36     1069.07     39.46 o
   4  11   4      153.01      143.07     13.62 o
   5  11   4     1978.39     1902.06     60.70 o
   6  11   4     1054.74     1200.41     39.85 o
   7  11   4      260.05      257.23     20.15 o
   8  11   4     1847.62     1912.90     59.84 o
   9  11   4     1378.36     1476.76     49.94 o
  10  11   4      374.52      293.50     23.80 o
  11  11   4     2938.94     3003.94    104.15 o
 -11  12   4       58.13       33.16     19.45 o
 -10  12   4     1529.53     1532.80     65.25 o
  -9  12   4     1151.58     1023.76     74.02 o
  -8  12   4      935.10      783.21     44.86 o
  -7  12   4     2778.08     2676.23    111.84 o
  -6  12   4     1413.87     1534.33     78.29 o
  -5  12   4     1753.48     1790.34     67.26 o
  -4  12   4     1815.50     1808.44     64.74 o
  -3  12   4       44.34       45.75     23.23 o
  -2  12   4       31.20       28.91     17.60 o
  -1  12   4       24.77       16.28     15.64 o
   0  12   4     1398.90     1382.99     76.69 o
   1  12   4       24.14       30.90     16.19 o
   2  12   4       24.08       39.50     13.95 o
   3  12   4       56.35       44.76     14.55 o
   4  12   4     1835.08     2000.24     66.75 o
   5  12   4     1757.13     1870.70     59.24 o
   6  12   4     1312.40     1309.17     41.47 o
   7  12   4     2983.32     3146.55    174.74 o
   8  12   4      921.11      891.10     56.93 o
   9  12   4     1073.09     1177.34     65.34 o
  10  12   4     1532.82     1555.42    100.54 o
  11  12   4       66.86      125.94     43.41 o
  12  12   4        8.45       36.89     26.96 o
 -12  13   4        7.73       71.87     29.64 o
 -11  13   4      142.61      126.49     24.05 o
 -10  13   4      160.16      130.36     26.69 o
  -9  13   4      451.86      397.86     39.60 o
  -8  13   4     1625.99     1665.21     75.08 o
  -7  13   4       25.90       -3.91     21.76 o
  -6  13   4     1590.67     1708.47     65.83 o
  -5  13   4      574.33      660.15     41.08 o
  -4  13   4      579.07      537.36     52.81 o
  -3  13   4        1.80       19.63     25.34 o
  -2  13   4      439.38      470.00     58.75 o
  -1  13   4     1981.46     1970.59     63.84 o
   0  13   4       22.27       14.05     18.29 o
   1  13   4     1986.02     1928.61     49.93 o
   2  13   4      455.92      466.77     30.61 o
   3  13   4        0.91       18.37     12.97 o
   4  13   4      583.62      548.76     28.12 o
   5  13   4      538.77      513.64     24.91 o
   6  13   4     1644.09     1680.15     57.46 o
   7  13   4       21.53        6.98     26.21 o
   8  13   4     1561.58     1534.37     58.74 o
   9  13   4      402.42      375.85     37.44 o
  10  13   4      153.97      128.39     29.77 o
  11  13   4      143.11      180.14     25.59 o
  12  13   4       12.67       24.01     22.99 o
  13  13   4      247.76      279.57     43.43 o
 -12  14   4       58.67       80.42     33.48 o
 -11  14   4       59.16      154.63     47.66 o
 -10  14   4      216.52      243.33     43.74 o
  -9  14   4        5.08       -8.46     27.97 o
  -8  14   4       23.62       12.21     32.84 o
  -7  14   4       96.31       61.51     28.31 o
  -6  14   4      396.70      431.94     35.00 o
  -5  14   4      969.02     1029.78     51.19 o
  -4  14   4       32.00       45.91     22.71 o
  -3  14   4      322.31      355.49     31.53 o
  -2  14   4     1525.06     1556.04     65.17 o
  -1  14   4       13.49       28.94     19.06 o
   0  14   4     3669.81     3869.12    117.98 o
   1  14   4        5.55       -3.65     14.97 o
   2  14   4     1519.69     1573.19     45.22 o
   3  14   4      370.65      403.82     26.72 o
   4  14   4       17.52        6.43     17.02 o
   5  14   4      896.67      870.88     35.93 o
   6  14   4      447.04      440.82     38.11 o
   7  14   4       83.09       81.95     20.24 o
   8  14   4       38.29       49.88     27.63 o
   9  14   4        8.40       -0.53     20.71 o
  10  14   4      187.94      151.74     26.49 o
  11  14   4       67.76       61.74     26.02 o
  12  14   4       52.31       72.44     28.95 o
 -10  15   4       15.50       48.18     28.16 o
  -9  15   4      119.62      150.43     29.96 o
  -8  15   4      123.63      134.66     38.73 o
  -7  15   4      322.58      401.26     39.87 o
  -6  15   4       17.49      -14.65     28.81 o
  -5  15   4      401.67      337.94     38.95 o
  -4  15   4       40.08       32.58     49.62 o
  -3  15   4      129.58      178.37     31.38 o
  -2  15   4       79.99      133.46     30.29 o
  -1  15   4     4666.45     4913.97    203.08 o
   0  15   4       10.05      -26.55     17.70 o
   1  15   4     4653.19     5201.94    119.80 o
   2  15   4       95.28      137.76     20.68 o
   3  15   4      183.87      161.52     29.64 o
   4  15   4       29.93       32.48     45.17 o
   5  15   4      469.19      472.10     62.92 o
   6  15   4       21.60        2.69     27.02 o
   7  15   4      301.09      277.76     26.28 o
   8  15   4      135.10      153.51     39.88 o
   9  15   4      126.75      172.57     29.77 o
  10  15   4       11.40      -13.11     28.12 o
  -9  16   4      273.60      348.21     61.00 o
  -8  16   4       38.16       42.21     41.23 o
  -7  16   4      817.93      866.72     54.84 o
  -6  16   4      198.29      171.57     32.57 o
  -5  16   4      754.36      747.45     58.94 o
  -4  16   4        0.40      -17.74     28.14 o
  -3  16   4        1.77       -1.13     24.60 o
  -2  16   4      799.20      785.22     44.14 o
  -1  16   4      165.88      189.90     27.20 o
   0  16   4     1726.60     1642.67     81.75 o
   1  16   4      163.79      187.39     22.02 o
   2  16   4      737.87      733.37     42.62 o
   3  16   4        4.89       13.55     20.48 o
   4  16   4        1.50      -15.57     23.39 o
   5  16   4      699.19      724.39     47.23 o
   6  16   4      227.23      245.19     33.97 o
   7  16   4      811.93      739.29     57.03 o
   8  16   4       43.03       74.19     33.64 o
   9  16   4      276.83      234.26     34.51 o
  -7  17   4       19.51      103.74     34.96 o
  -6  17   4     1101.89     1310.23     71.54 o
  -5  17   4      171.84      274.41     58.85 o
  -4  17   4      200.41      223.33     51.02 o
  -3  17   4        3.87       14.94     28.23 o
  -2  17   4       48.11       81.63     27.83 o
  -1  17   4      358.47      468.63     43.53 o
   0  17   4       11.93       -8.25     21.92 o
   1  17   4      311.58      350.27     54.59 o
   2  17   4       41.12       56.63     19.38 o
   3  17   4        3.39       38.20     23.79 o
   4  17   4      195.72      184.63     27.47 o
   5  17   4      193.23      223.27     36.17 o
   6  17   4     1117.48     1021.59     60.62 o
   7  17   4       19.48       19.19     30.38 o
  -4  18   4      462.71      361.76     39.84 o
  -3  18   4       63.66        9.85     61.70 o
  -2  18   4       67.66       14.99     29.73 o
  -1  18   4       42.94        5.60     31.46 o
   0  18   4       79.58      103.97     31.83 o
   1  18   4       29.06       12.95     20.32 o
   2  18   4       68.83      106.78     24.74 o
   3  18   4       62.03       42.97     22.09 o
   4  18   4      473.57      460.38     60.11 o
   0   1   5      262.95      316.56     59.08 o
   1   1   5      327.45      322.20     27.93 o
  -1   2   5      559.01      584.23     39.24 o
   0   2   5        0.30        6.36     32.26 o
   1   2   5      569.18      666.18     43.15 o
   2   2   5     3150.92     3316.09     94.13 o
  -2   3   5      901.06      875.75     59.69 o
  -1   3   5      326.53      350.58     39.32 o
   0   3   5     1125.01     1209.08     49.02 o
   1   3   5      325.21      335.41     50.41 o
   2   3   5      836.31      723.50     39.17 o
   3   3   5     3151.14     3526.79     95.74 o
  -3   4   5      139.46      158.02     30.48 o
  -2   4   5     1970.88     1947.40     63.60 o
  -1   4   5     4771.69     5181.78    123.77 o
   0   4   5        1.11        1.82     26.49 o
   1   4   5     5159.93     5415.19    131.66 o
   2   4   5     2262.75     2328.94    109.97 o
   3   4   5      168.96      199.48     37.80 o
   4   4   5     1679.56     1734.68     93.63 o
  -4   5   5      426.25      405.07     37.77 o
  -3   5   5     2724.56     2725.69     92.76 o
  -2   5   5     2597.21     2481.77    106.50 o
  -1   5   5      633.98      705.06     37.22 o
   0   5   5     3133.40     3178.08     90.69 o
   1   5   5      733.51      807.36     36.74 o
   2   5   5     2738.82     2885.75    144.98 o
   3   5   5     2520.83     2539.68    146.82 o
   4   5   5      346.24      378.92     72.19 o
   5   5   5       18.32       32.33     40.39 o
  -5   6   5       91.82       84.01     26.01 o
  -4   6   5      238.36      170.63     35.85 o
  -3   6   5      932.34      899.83     75.82 o
  -2   6   5      197.33      216.48     27.68 o
  -1   6   5     1365.48     1422.91     55.39 o
   0   6   5      260.06      306.50     31.90 o
   1   6   5     1204.39     1230.56     59.66 o
   2   6   5      331.45      257.65     31.93 o
   3   6   5      908.17      733.45     40.53 o
   4   6   5      215.14      220.87     20.37 o
   5   6   5       88.38       74.11      9.36 o
   6   6   5     2043.23     2051.78     71.48 o
  -6   7   5      137.29      123.77     22.41 o
  -5   7   5     1767.74     1761.60     53.33 o
  -4   7   5       17.38       13.98     32.93 o
  -3   7   5      319.84      272.22     30.85 o
  -2   7   5      113.17      180.82     33.45 o
  -1   7   5      575.49      558.34     73.94 o
   0   7   5     1399.70     1360.29     65.33 o
   1   7   5      485.03      462.10     34.73 o
   2   7   5      173.13      140.43     31.86 o
   3   7   5      376.67      299.32     18.41 o
   4   7   5       11.80       19.91     12.89 o
   5   7   5     1834.18     1680.20     54.30 o
   6   7   5      154.88       94.88     14.74 o
   7   7   5     5424.76     5710.52    119.29 o
  -7   8   5        2.99      -13.30     29.24 o
  -6   8   5     3589.22     3748.19    120.41 o
  -5   8   5      170.81      155.42     37.51 o
  -4   8   5      192.80      169.70     22.58 o
  -3   8   5      212.27      229.39     23.44 o
  -2   8   5      516.81      538.77     30.89 o
  -1   8   5      751.49      778.24     36.43 o
   0   8   5        1.28        9.71     22.00 o
   1   8   5      885.83      822.43     32.62 o
   2   8   5      599.12      702.69     44.77 o
   3   8   5      176.09      188.53     19.29 o
   4   8   5      194.31      156.70     13.98 o
   5   8   5      164.51      206.54     16.00 o
   6   8   5     3609.39     3941.07     94.78 o
   7   8   5        7.60        0.37     11.78 o
   8   8   5     4254.30     4802.49    128.24 o
  -8   9   5      146.09      163.33     53.03 o
  -7   9   5     1946.14     1984.47    118.15 o
  -6   9   5       91.30       62.25     14.13 o
  -5   9   5      195.82      204.53     59.28 o
  -4   9   5       71.21       68.50     12.75 o
  -3   9   5      189.84      139.32     36.70 o
  -2   9   5     1191.99     1072.25     40.33 o
  -1   9   5       48.21       41.77     52.72 o
   0   9   5     2890.14     2916.21    116.39 o
   1   9   5       45.19       17.50     19.75 o
   2   9   5     1253.15     1211.48     66.75 o
   3   9   5      280.99      305.96     19.57 o
   4   9   5       65.65       55.79     10.30 o
   5   9   5      270.35      247.16     17.29 o
   6   9   5       94.77       88.36     16.48 o
   7   9   5     2017.11     1979.34    129.15 o
   8   9   5      148.69      148.26     21.26 o
   9   9   5     1260.46     1149.32     64.12 o
  -9  10   5        2.08        2.15     17.61 o
  -8  10   5      144.04      215.07     43.53 o
  -7  10   5      217.30      208.80     24.06 o
  -6  10   5      290.33      288.14     53.23 o
  -5  10   5      101.06      155.82     18.61 o
  -4  10   5       93.71       87.23     16.37 o
  -3  10   5      809.11      761.89     55.45 o
  -2  10   5     1564.76     1501.64     49.36 o
  -1  10   5     2838.91     2953.13     81.04 o
   0  10   5       14.72       -5.45     12.15 o
   1  10   5     3026.99     3190.35     75.57 o
   2  10   5     1548.31     1579.55     59.15 o
   3  10   5      788.22      779.84     37.49 o
   4  10   5      107.47      117.37     16.24 o
   5  10   5       70.67       70.50     13.06 o
   6  10   5      310.68      350.04     25.02 o
   7  10   5      222.50      227.65     40.53 o
   8  10   5      138.34       63.66     22.95 o
   9  10   5        0.35       61.88     21.75 o
  10  10   5        0.49       14.47     18.75 o
 -10  11   5       81.59       54.87     21.11 o
  -9  11   5       42.63       53.73     19.63 o
  -8  11   5      162.61      155.99     24.26 o
  -7  11   5       48.65       87.07     21.40 o
  -6  11   5      277.05      226.28     30.06 o
  -5  11   5      308.01      263.94     28.62 o
  -4  11   5      178.15      123.07     20.15 o
  -3  11   5      949.51      915.45     74.92 o
  -2  11   5      971.75     1000.09     59.69 o
  -1  11   5      265.30      260.64     22.31 o
   0  11   5     4036.77     3876.03    118.54 o
   1  11   5      237.42      222.64     43.35 o
   2  11   5     1147.86     1149.64     62.67 o
   3  11   5      958.63      979.83     52.48 o
   4  11   5      182.91      149.17     13.92 o
   5  11   5      282.90      253.98     25.12 o
   6  11   5      282.71      297.52     31.86 o
   7  11   5       57.84       58.89     23.23 o
   8  11   5      150.89      104.79     25.13 o
   9  11   5       30.23       44.44     21.97 o
  10  11   5       54.18       75.16     30.33 o
  -9  12   5      175.43      215.80     26.49 o
  -8  12   5      282.41      281.36     48.96 o
  -7  12   5      180.03      168.94     23.25 o
  -6  12   5      626.90      606.96     52.84 o
  -5  12   5      418.50      326.99     44.76 o
  -4  12   5     1246.04     1222.62     59.65 o
  -3  12   5       31.71       41.12     22.01 o
  -2  12   5      371.99      418.26     34.03 o
  -1  12   5     1039.19     1044.43     47.19 o
   0  12   5      104.88       80.59     23.39 o
   1  12   5      953.17      876.69     39.32 o
   2  12   5      315.36      266.51     54.95 o
   3  12   5       30.63       20.97     26.86 o
   4  12   5     1252.63     1290.21     42.94 o
   5  12   5      416.66      352.93     41.02 o
   6  12   5      634.15      560.83     54.44 o
   7  12   5      162.50      152.89     25.41 o
   8  12   5      314.82      323.98     32.97 o
   9  12   5      194.37      132.64     61.27 o
  -8  13   5      116.10       93.62     24.37 o
  -7  13   5      412.07      368.48     34.39 o
  -6  13   5      445.93      418.73     59.84 o
  -5  13   5      246.32      236.61     38.08 o
  -4  13   5     1236.97     1321.72     60.47 o
  -3  13   5      757.18      640.06     34.18 o
  -2  13   5       23.95       26.36     15.76 o
  -1  13   5      148.30      116.46     17.80 o
   0  13   5      312.15      278.70     27.62 o
   1  13   5      175.50      109.02     18.96 o
   2  13   5       27.59       -1.88     22.50 o
   3  13   5      715.70      637.30     31.98 o
   4  13   5     1324.93     1333.90     49.00 o
   5  13   5      183.17      133.59     22.83 o
   6  13   5      435.21      473.13     46.65 o
   7  13   5      492.59      473.67     32.76 o
   8  13   5       99.86       70.47     22.82 o
  -6  14   5      308.23      328.98     58.46 o
  -5  14   5     1576.34     1439.70     70.19 o
  -4  14   5      122.74      145.13     41.18 o
  -3  14   5      710.60      643.34     57.87 o
  -2  14   5       39.43       69.44     18.03 o
  -1  14   5       27.07       34.18     28.14 o
   0  14   5        0.04       20.57     38.62 o
   1  14   5       20.02       35.57     19.76 o
   2  14   5       57.67       53.53     40.94 o
   3  14   5      690.58      680.90     35.66 o
   4  14   5      103.09      145.52     24.66 o
   5  14   5     1671.89     1511.43     55.08 o
   6  14   5      331.48      331.38     27.71 o
  -2  15   5      226.49      235.95     27.65 o
  -1  15   5       30.72       31.61     16.68 o
   0  15   5       94.43      116.89     20.16 o
   1  15   5       33.51      -41.14     28.60 o
   2  15   5      208.59      148.21     35.52 o
   0   0   6     9077.18     9715.10    549.04 o
   0   1   6       35.38       72.32     59.49 o
   1   1   6     2185.49     1927.45     80.22 o
  -1   2   6        0.57       33.94     32.02 o
   0   2   6     1514.71     1601.91     87.11 o
   1   2   6        0.67       18.76     30.36 o
   2   2   6      325.41      438.23     47.79 o
  -2   3   6       74.97      122.59     34.10 o
  -1   3   6      613.27      686.67     44.15 o
   0   3   6        0.14       60.14     29.13 o
   1   3   6      616.01      619.09     58.02 o
   2   3   6       81.90       85.90     38.51 o
   3   3   6     1196.81     1320.07     75.20 o
  -3   4   6       12.52      -12.13     29.81 o
  -2   4   6      219.60      310.85     42.95 o
  -1   4   6       89.56      116.22     44.56 o
   0   4   6      238.48      256.89     48.44 o
   1   4   6       91.79      129.70     45.17 o
   2   4   6      245.98      213.18     40.74 o
   3   4   6       48.90        0.49     37.00 o
   4   4   6      458.05      467.85     56.68 o
  -4   5   6      165.22       93.33    112.46 o
  -3   5   6      998.53     1010.98     78.93 o
  -2   5   6      620.13      706.40     67.15 o
  -1   5   6      551.90      485.09     55.58 o
   0   5   6        6.35       15.05     35.53 o
   1   5   6      573.32      458.24     47.42 o
   2   5   6      546.88      505.46     52.89 o
   3   5   6      969.41     1065.63     93.77 o
   4   5   6      180.04      175.81     50.10 o
   5   5   6      420.14      482.32     61.69 o
  -5   6   6      148.52      196.36     53.79 o
  -4   6   6      852.01      883.32    107.57 o
  -3   6   6     2713.11     2218.47    133.26 o
  -2   6   6      628.78      622.15    104.08 o
  -1   6   6      913.72      825.96    118.62 o
   0   6   6      367.97      533.45    159.96 o
   1   6   6      939.04      937.39     82.13 o
   2   6   6      684.79      628.40     48.59 o
   3   6   6     2542.95     2441.69    112.04 o
   4   6   6      805.40      714.70     58.71 o
   5   6   6      109.40      107.57     46.73 o
   6   6   6        1.70      113.12     45.41 o
  -6   7   6      273.80      188.11     80.33 o
  -5   7   6      128.56       39.82    127.83 o
  -4   7   6     2017.99     1877.50    122.13 o
  -3   7   6       29.87       62.70     40.93 o
  -2   7   6     1849.21     2235.93    203.97 o
  -1   7   6      186.79      276.62     67.06 o
   0   7   6       35.62       72.84     43.42 o
   1   7   6      207.92      143.88     67.51 o
   2   7   6     1690.28     1688.44     84.67 o
   3   7   6       44.40       25.50     35.32 o
   4   7   6     2047.17     2132.41     94.25 o
   5   7   6      122.04      202.07    122.94 o
   6   7   6      304.56      254.13     54.49 o
   7   7   6       27.38       34.48     44.74 o
  -6   8   6      150.14       33.48     48.20 o
  -5   8   6      720.16      636.58    146.69 o
  -4   8   6       43.26      138.61     47.30 o
  -3   8   6     2159.36     2034.97     98.36 o
  -2   8   6       53.39      -24.27     52.15 o
  -1   8   6      330.88      272.65     57.24 o
   0   8   6      107.49      130.28     26.77 o
   1   8   6      345.16      347.57     57.27 o
   2   8   6       62.61       57.25     31.67 o
   3   8   6     2129.19     1803.25     77.38 o
   4   8   6       62.53       88.82     46.15 o
   5   8   6      804.12      623.09     92.21 o
   6   8   6      135.74        8.38     65.66 o
  -4   9   6      648.39      638.78     63.30 o
  -3   9   6      660.85      621.20     47.93 o
  -2   9   6     1424.48     1473.99    113.58 o
  -1   9   6      271.01      198.39     62.89 o
   0   9   6       37.96       76.42     64.31 o
   1   9   6      319.63      314.33     32.87 o
   2   9   6     1420.95     1370.01     73.24 o
   3   9   6      625.31      587.66     60.74 o
   4   9   6      604.83      528.09     95.00 o
   0  10   6      210.97      219.12     41.03 o
 
